# Supplementary material for: The Sugar Metabolic Model of Aspergillus niger Can Only Be Reliably Transferred to Fungi of Its Phylum
Source: J Fungi (Basel). 2022 Dec 17;8(12):1315. doi: 10.3390/jof8121315 (PMC9781776; doi:10.3390/jof8121315)
Supplement: Supplementary file 1 [file jof-08-01315-s001.zip]

Archive with 14 entries (13 files):
- jof-2056969-supplementary/
- jof-2056969-supplementary/Supplementary Figure S1.pdf
- jof-2056969-supplementary/Supplementary Figure S2.pdf
- jof-2056969-supplementary/Supplementary Figure S3.pdf
- jof-2056969-supplementary/Supplementary Figure S4.pdf
- jof-2056969-supplementary/Supplementary Figure S5.pdf
- jof-2056969-supplementary/Supplementary Table S1.docx
- jof-2056969-supplementary/Supplementary Table S1.pdf
- jof-2056969-supplementary/Supplementary Table S2.xlsx
- jof-2056969-supplementary/Supplementary Table S3.xlsx
- jof-2056969-supplementary/Supplementary Table S4.xlsx
- jof-2056969-supplementary/Supplementary Table S5.xlsx
- jof-2056969-supplementary/Supplementary Table S6.xlsx
- jof-2056969-supplementary/Supplementary Table S7.xlsx
