# Supplementary material for: The Sugar Metabolic Model of Aspergillus niger Can Only Be Reliably Transferred to Fungi of Its Phylum
Source: J Fungi (Basel). 2022 Dec 17;8(12):1315. doi: 10.3390/jof8121315 (PMC9781776; doi:10.3390/jof8121315)
Supplement: Supplementary file 1 [file jof-08-01315-s001.zip › jof-2056969-supplementary/Supplementary Table S2.xlsx]

## Sheet: Supplementary TableS2
Supplementary Table 2. Orthologs of sugar metabolic genes detected among six studied species.
Genes with very low expression levels in our transcriptome data (maximum expression values (FPKM) were less than 10 in all tested conditions) are highlighted in blue.
Genes without orthologs in other fungi are highlighted in red.
Pathways	A. niger	Gene name	Gene annotation of A.niger	EC_number	A. nidulans	P. subrubescens	T. reesei	P. chrysosporium	D. squalens
D-galacturonic acid	NRRL3_05649	gaaC	2-keto-3-deoxy-L-galactonate aldolase	4.1.2.54	AN2859	Pensub1|8700	TrA0417W\TrB0821C	Phchr2|3006869\Phchr2|3007448\Phchr2|2973424	Dicsqu464_1|802918\Dicsqu464_1|914346
	NRRL3_05650	gaaA	D-galacturonic acid reductase	1.1.1.365; 1.1.1.-	AN2858	Pensub1|8699	TrA0415C	Phchr2|3041004	Dicsqu464_1|866504
	NRRL3_06930	garB	D-galacturonate reductase	1.1.1.365; 1.1.1.-	AN5986	Pensub1|12943	TrC1350W	Phchr2|2982212	Dicsqu464_1|922161
D-gluconate\D-galacturonic acid	NRRL3_06890	gaaB	gluconate/galactonate dehydratase	4.2.1.140; 4.2.1.146	AN6035	Pensub1|6717\Pensub1|11050	TrD0111C\TrG0588C	Phchr2|3011034	Dicsqu464_1|950822
D-gluconate	NRRL3_02841	goxC	glucose oxidase	1.1.3.4	AN7890\AN7408\AN2175	Pensub1|13602\Pensub1|5633	TrE0218W	Phchr2|2911796	Dicsqu464_1|861268
	NRRL3_08917	gox	glucose oxidase	1.1.3.4	AN7890\AN7408\AN2175	Pensub1|13602\Pensub1|5633	TrE0218W	Phchr2|2911796	Dicsqu464_1|861268
	NRRL3_09685		glucose oxidase	1.1.3.4	AN7890\AN7408\AN2175\AN8329	Pensub1|13602\Pensub1|5633	TrE0218W	Phchr2|3032709\Phchr2|3024987\Phchr2|3039623\Phchr2|2956059\Phchr2|2963904\Phchr2|1995572\Phchr2|1994891\Phchr2|3028238\Phchr2|3029198\Phchr2|3029206\Phchr2|1213085\Phchr2|2911796	Dicsqu464_1|929151\Dicsqu464_1|916894\Dicsqu464_1|861268
	NRRL3_04261	gox	GMC oxidoreductase	1.1.3.4	AN7890\AN7408\AN2175\AN8329	Pensub1|13602\Pensub1|5633	TrE0218W	Phchr2|3032709\Phchr2|3024987\Phchr2|3039623\Phchr2|2956059\Phchr2|2963904\Phchr2|1995572\Phchr2|1994891\Phchr2|3028238\Phchr2|3029198\Phchr2|3029206\Phchr2|1213085\Phchr2|2911796	Dicsqu464_1|929151\Dicsqu464_1|916894\Dicsqu464_1|861268
	NRRL3_02224	gukA	thermoresistant glucokinase-like protein	2.7.1.12	AN3641	Pensub1|1526	TrG0713C\TrF0743W	Phchr2|2980701	Dicsqu464_1|867177
	NRRL3_02165		lactonase family protein	3.1.1.17	AN2112	Pensub1|3178\Pensub1|8999\Pensub1|8998	TrA2045C\TrC0885C\TrB1921C	\	\
	NRRL3_02840		lactonase family protein	3.1.1.17	AN2112	Pensub1|3178\Pensub1|8999\Pensub1|8998	TrA2045C\TrC0885C\TrB1921C	\	\
	NRRL3_07416		lactonase domain-containing protein	3.1.1.17	\	\	\	\	\
	NRRL3_01716		2-dehydro-3-deoxy-D-gluconate aldolase	4.1.2.51	AN9012	Pensub1|11102	\	\	\
Glycerol	NRRL3_11685		Glycerol-1-phosphate phosphohydrolase 2	3.1.3.21	AN1216	Pensub1|14128	TrA1660W	Phchr2|2971487\Phchr2|1864397	Dicsqu464_1|840402
	NRRL3_10724		glycerol-3-phosphate dehydrogenase	1.1.5.3	AN1396	Pensub1|7456	TrD0992C	Phchr2|2955503	Dicsqu464_1|435516
	NRRL3_10933		HAD hydrolase, subfamily IA, Glycerol-1-phosphate phosphohydrolase 1	3.1.3.21	AN1216	Pensub1|14128	TrA1660W	Phchr2|1864397\Phchr2|2971487	Dicsqu464_1|840402
	NRRL3_07842	glcA	glycerol kinase	2.7.1.30	AN5589\AN3916	Pensub1|9502\Pensub1|1605	TrD0996W	Phchr2|2947905	Dicsqu464_1|319760
	NRRL3_02193	gldB	glycerol dehydrogenase	1.1.1.156	AN5563	Pensub1|1466	TrF0018W	\	\
	NRRL3_04170		glycerol-3-phosphate dehydrogenase, NAD-dependent	1.1.1.8	AN6792\AN0351	Pensub1|8963	TrG1000W	Phchr2|2985780	Dicsqu464_1|915730
	NRRL3_02122		glycerol-3-phosphate dehydrogenase, NAD-dependent	1.1.1.8	AN6792\AN0351	Pensub1|8963	TrG1000W	Phchr2|2985780	Dicsqu464_1|915730
Glycolysis	NRRL3_03068	glkA	glucokinase	2.7.1.2	AN8689	Pensub1|194\Pensub1|5250	TrD0423W	Phchr2|3008745	Dicsqu464_1|921177
	NRRL3_06888	pgiA	glucose-6-phosphate isomerase	5.3.1.9	AN6037	Pensub1|11052	TrG0068W	Phchr2|2967674	Dicsqu464_1|908534
	NRRL3_10297	pfkA	glucose 6-phosphate isomerase	2.7.1.11	AN3223	Pensub1|6590	TrD0726C	Phchr2|2988837	Dicsqu464_1|977746
	NRRL3_07819	fbpA	fructose-1,6-bisphosphatase	3.1.3.11	AN5604	Pensub1|1578	TrG0506C\TrE0248W	Phchr2|3007920	Dicsqu464_1|943162
	NRRL3_05672	fbaA	fructose 1,6-biphosphate aldolase	4.1.2.13	AN2875	Pensub1|8799	TrB0153C	Phchr2|136462	Dicsqu464_1|909166
	NRRL3_08838		Putative fructose-bisphosphate aldolase	4.1.2.13	AN1888\AN2334	Pensub1|8329\Pensub1|1725\Pensub1|2680	TrB1376W	\	Dicsqu464_1|881015
	NRRL3_00967		Putative fructose-bisphosphate aldolase	4.1.2.13	AN1888\AN2334	Pensub1|8329\Pensub1|1725\Pensub1|2680	TrB1376W	\	Dicsqu464_1|881015
	NRRL3_01004	tpiA	triose-phosphate-isomerase	5.3.1.1	AN6900	Pensub1|14035	TrF0890C	Phchr2|2913593	Dicsqu464_1|968154
	NRRL3_06025	tpiB	triosephosphate isomerase-like protein	5.3.1.1	AN5908	Pensub1|10585	TrB0201C	\	\
	NRRL3_07271	gpdA	glyceraldehyde-3-phosphate dehydrogenase	1.2.1.12	AN8041	Pensub1|2003	TrE0998W	Phchr2|3028685	Dicsqu464_1|934352
	NRRL3_03214		Glyceraldehyde-3-phosphate dehydrogenase	1.2.1.12	AN2583	Pensub1|9938	\	\	\
	NRRL3_03100		Phosphoglycerate mutase	5.4.2.12	AN8720	Pensub1|838\Pensub1|1683	TrC1246C	Phchr2|2985939	Dicsqu464_1|919502
	NRRL3_06849		histidine phosphatase superfamily protein, clade 1	5.4.2.12	AN8720	Pensub1|838\Pensub1|1683	TrC1246C	Phchr2|2985939	Dicsqu464_1|919502
	NRRL3_07072	pgmA	2,3-bisphosphoglycerate-independent phosphoglycerate mutase	5.4.2.12	AN3059	Pensub1|11399	TrB0981C	Phchr2|2981615	Dicsqu464_1|951987
	NRRL3_10908	pgkA	phosphoglycerate kinase	2.7.2.3	AN1246	Pensub1|14174	TrD0955W	Phchr2|2895437	Dicsqu464_1|912966
	NRRL3_10666	enoA	phosphopyruvate hydratase	4.2.1.11	AN5746	Pensub1|12236	TrA1058C	Phchr2|2915444\Phchr2|2900871	Dicsqu464_1|871142
	NRRL3_04921	pkiA	pyruvate kinase	2.7.1.40	AN5210	Pensub1|5840	TrB0353C	Phchr2|1303762	Dicsqu464_1|844436
Glycolysis\Mannose\the oxidoreductive pathway	NRRL3_05100	hxkA	hexokinase	2.7.1.1; 2.7.1.7	AN7459\AN2638	Pensub1|11237	TrE0694C	Phchr2|2979208	Dicsqu464_1|880495
Glycolysis\Mannose\the oxidoreductive pathway	NRRL3_11729		hexokinase	2.7.1.1; 2.7.1.7	AN7459\AN2638	Pensub1|11237	TrE0694C	Phchr2|2979208	Dicsqu464_1|880495
Mannose	NRRL3_07971		mannose-6-phosphate isomerase	5.3.1.8	AN1715	Pensub1|7867	TrA2103W	\	\
	NRRL3_11229	pmiA	mannose-6-phosphate isomerase	5.3.1.8	AN0667	Pensub1|6473	TrB1955W	Phchr2|2971004	Dicsqu464_1|929325
	NRRL3_10685	pmmA	phosphomannomutase	5.4.2.8	AN10710	Pensub1|5544	TrA1681C	Phchr2|2900008\Phchr2|3007721	Dicsqu464_1|935266
	NRRL3_04753		phosphoribomutase	5.4.2.8	AN4591	Pensub1|2235	\	Phchr2|3008277	Dicsqu464_1|912904
	NRRL3_07837		mannose-1-phosphate guanylyltransferase	2.7.7.13	AN5586	Pensub1|1602	TrD1191W	\	\
	NRRL3_09951	mgtA	nucleotidyl transferase domain-containing protein	2.7.7.13	AN1911	Pensub1|9384	TrB0040C	\	\
L-rhamnose	NRRL3_08837	lraA (putative)	L-rhamnose-1-dehydrogenase	1.1.1.173	AN4186\AN1886	Pensub1|9011	TrG0535W	Phchr2|3005949	Dicsqu464_1|916104
	NRRL3_01494	lraA	L-rhamnose-1-dehydrogenase	1.1.1.173	AN4186\AN1886	Pensub1|9011	TrG0535W	Phchr2|3005949	Dicsqu464_1|916104
	NRRL3_01495	lrdA	L-rhamnonate dehydratase	4.2.1.90	AN5672	Pensub1|9010	TrG0534W	\	\
	NRRL3_01493	lrlA	amidohydrolase-related domain-containing protein	3.1.1.65	AN3740	Pensub1|11772	TrD0940C	\	\
	NRRL3_08604	lkaA	L-2-keto-3-deoxyrhamnonate aldolase;HpcH/HpaI aldolase/citrate lyase domain-containing protein	4.1.2.53	AN9425\AN3701	Pensub1|10375	TrA0720C	Phchr2|3003521	Dicsqu464_1|934463
	NRRL3_03333	lkaA (putative)	L-2-keto-3-deoxyrhamnonate aldolase;HpcH/HpaI aldolase/citrate lyase domain-containing protein	4.1.2.53	AN5544	Pensub1|10338\Pensub1|4402	TrA0720C	\	\
Leloir	NRRL3_09251		aldose 1-epimerase	5.1.3.3	AN3432	Pensub1|6964	TrB0958W	\	\
	NRRL3_05510		aldose 1-epimerase/glucose-6-phosphate 1-epimerase family protein	5.1.3.3	AN3184	Pensub1|11339	TrA1426C	Phchr2|3031560\Phchr2|3025148	Dicsqu464_1|947718\Dicsqu464_1|938646\Dicsqu464_1|627710
	NRRL3_06978	galk	galactokinase	2.7.1.6	AN4957	Pensub1|7732	TrE1158W	Phchr2|2977966	Dicsqu464_1|825827
	NRRL3_02566	galGf	NAD-dependent epimerase/dehydratase domain-containing protein	5.1.3.2	AN6398	Pensub1|806	\	Phchr2|2880828	Dicsqu464_1|917414
	NRRL3_05547	galGc	NAD-dependent epimerase/dehydratase domain-containing protein	5.1.3.2	AN3119	Pensub1|450	\	\	Dicsqu464_1|881020
	NRRL3_05343		UDP-glucose 4-epimerase	5.1.3.2	AN2951	Pensub1|2944	TrG0438W	\	\
	NRRL3_00925	ugeA	UDP-glucose 4-epimerase	5.1.3.2	AN4727	Pensub1|1687	TrG0438W	Phchr2|3068432	Dicsqu464_1|959095
	NRRL3_03410	galGg	NAD-dependent epimerase/dehydratase domain-containing protein	5.1.3.2	AN2116	Pensub1|12389	TrA0003W	\	\
	NRRL3_02636	galGa	NAD-dependent epimerase/dehydratase domain-containing protein	5.1.3.2	AN0746	Pensub1|6335	\	\	\
	NRRL3_02929	galGe	NAD-dependent epimerase/dehydratase domain-containing protein	5.1.3.2	AN2951	Pensub1|2944	\	\	\
	NRRL3_05970	galT	galactose-1-phosphate uridylyltransferase	2.7.7.12	AN6182	Pensub1|10681	TrG0225C	Phchr2|2944612	Dicsqu464_1|802553
	NRRL3_05655	pgmB	phosphoglucomutase	5.4.2.2	AN2867	Pensub1|8816	TrA1515W	Phchr2|2900948	Dicsqu464_1|951479
Non-phosphorylated DeLey-Doudoroff pathway	NRRL3_10522	dgdA	D-galactonate dehydratase	4.2.1.6	AN10599	Pensub1|5796	TrD0236C	Phchr2|3099072	Dicsqu464_1|923347
	NRRL3_08839		Gamma 1,4 lactonase	3.1.1.25	AN8977\AN4004	Pensub1|9474\Pensub1|10105	TrB0270C	Phchr2|2987881	Dicsqu464_1|821974
	NRRL3_06411		D-galactose dehydrogenase	1.1.1.48	AN2208\AN9164	Pensub1|4787	TrE0130W	Phchr2|2898555	Dicsqu464_1|915440
	NRRL3_03123		D-galactose dehydrogenase	1.1.1.48	AN8642\AN3524	Pensub1|13042	TrC1133C	Phchr2|3027055\Phchr2|2981353	Dicsqu464_1|842438\Dicsqu464_1|852080
	NRRL3_08012	dgdB	D-galactonate dehydratase	4.2.1.6	AN10599	Pensub1|5796	TrD0236C	Phchr2|3099072	Dicsqu464_1|923347
	NRRL3_01127	dakA	dihydroxyacetone kinase	2.7.1.28; 2.7.1.29	AN0034	Pensub1|4025	TrA0489W\TrD1127W\TrB0203W	Phchr2|2966702	Dicsqu464_1|935309
The oxidoreductive pathway	NRRL3_07289	xhrA	dehydrogenase	1.1.1.-	AN7806\AN6450\AN0146\AN9232	Pensub1|13979\Pensub1|412\Pensub1|8093\Pensub1|9014	TrD0009C\TrB0071W\TrE1180C\TrF0507C\TrG1056C	Phchr2|2969626\Phchr2|4893\Phchr2|2909376\Phchr2|3030350\Phchr2|3021832	Dicsqu464_1|941829\Dicsqu464_1|333079
	NRRL3_08842		sorbitol dehydrogenase	1.1.1.14	AN0443	Pensub1|1382	\	Phchr2|2902668\Phchr2|3003460	Dicsqu464_1|236291\Dicsqu464_1|874177\Dicsqu464_1|925036\Dicsqu464_1|976612
	NRRL3_01929	GutB	sorbitol dehydrogenase	1.1.1.14	AN0443	Pensub1|1382	\	Phchr2|2902668\Phchr2|3003460	Dicsqu464_1|236291\Dicsqu464_1|874177\Dicsqu464_1|925036\Dicsqu464_1|976612
the oxidoreductive pathway\PCP	NRRL3_04328	sdhA	sorbitol dehydrogenase	1.1.1.14; 1.1.1.9	AN2666\AN9064	Pensub1|293\Pensub1|5271	TrB1604C	Phchr2|3023701	Dicsqu464_1|867902\Dicsqu464_1|807665
the oxidoreductive pathway\PCP	NRRL3_07283	ladB	galactitol dehydrogenase	1.1.1.-; 1.1.1.9	AN4336	\	\	\	\
PCP	NRRL3_04471	xkiA	D-xylulokinase	2.7.1.17	AN8790	Pensub1|2556	TrD0701C	Phchr2|2966550	Dicsqu464_1|821081
	NRRL3_01952	xyrA	D-xylose reductase	1.1.1.21	AN0423	Pensub1|1882\Pensub1|8687	TrB0496C	Phchr2|3030943\Phchr2|2903059	Dicsqu464_1|868851\Dicsqu464_1|950146
	NRRL3_02523	ladA	L-arabitol 4-dehydrogenase/xylitol dehydrogenase	1.1.1.12; 1.1.1.9	AN0942	Pensub1|12348	TrB1462W	\	\
	NRRL3_00896		zinc-type alcohol dehydrogenase	1.1.1.12	AN8552	Pensub1|9587\Pensub1|12285	TrD0969C	\	\
	NRRL3_08407		L-arabitol alcohol dehydrogenase	1.1.1.12	AN0942	Pensub1|12348	TrB1462W	\	\
	NRRL3_10868	xyrB	uronate dehydrogenase	1.1.1.307	AN1274\AN7954\AN4114	Pensub1|2286	\	\	Dicsqu464_1|826155\Dicsqu464_1|938667
	NRRL3_09880		short-chain dehydrogenase/reductase	1.1.1.10	AN5547	Pensub1|10488	TrE0691C	\	\
	NRRL3_10884	lxrA	L-xylo-3-hexulose reductase	1.1.1.10	AN10169\AN12186	Pensub1|2336\Pensub1|3704	TrB1351W	\	\
	NRRL3_04510	lxrB	L-xylulose reductase	1.1.1.10	AN8819	Pensub1|2150	TrA0483W\TrE0029C	\	\
	NRRL3_03933		Probable D-xylulose reductase A	1.1.1.9	AN2666\AN9064	Pensub1|293\Pensub1|5271	TrB1604C	Phchr2|3023701	Dicsqu464_1|867902\Dicsqu464_1|807665
	NRRL3_09204	xdhA	xylitol dehydrogenase	1.1.1.9	AN2666\AN9064	Pensub1|293\Pensub1|5271	TrB1604C	Phchr2|3023701	Dicsqu464_1|807665\Dicsqu464_1|867902
	NRRL3_11473		Probable D-xylulose reductase A	1.1.1.9	AN11941\AN3700	\	\	\	\
	NRRL3_08821		Probable D-xylulose reductase A	1.1.1.9	AN11941\AN3700	\	\	\	\
PCP\the oxidoreductive pathway	NRRL3_00319		Sorbitol dehydrogenase	1.1.1.9	AN0774	Pensub1|6316	TrC1351C	Phchr2|2969021	Dicsqu464_1|815797
PCP\the oxidoreductive pathway	NRRL3_07282			1.1.1.21	AN4829\AN1679	Pensub1|841\Pensub1|7838	\	Phchr2|2917695	Dicsqu464_1|827912
PCP\the oxidoreductive pathway	NRRL3_02854			1.1.1.21	AN4829\AN1679	Pensub1|841\Pensub1|7838	\	Phchr2|2917695	Dicsqu464_1|827912
PCP\the oxidoreductive pathway	NRRL3_05038			1.1.1.21	AN5109	Pensub1|6851	TrE0980W	Phchr2|3021902\Phchr2|2973429	Dicsqu464_1|943357
PCP\the oxidoreductive pathway	NRRL3_02807			1.1.1.21	\	\	TrA0212W	\	\
PCP\D-galacturonic acid	NRRL3_10050	gaaD/larA	aldplase reductase	1.1.1.372; 1.1.1.21; 1.1.1.307	AN7193	Pensub1|514	TrA2041C	Phchr2|3085082	Dicsqu464_1|830729
PPP	NRRL3_05283	gsdA	glucose-6-phosphate 1-dehydrogenase	1.1.1.49	AN2981	Pensub1|10289	TrA1142C	Phchr2|2898322	Dicsqu464_1|925713
	NRRL3_02043	pglA	6-phosphogluconolactonase	3.1.1.31	AN0285	Pensub1|10537	TrE0935C	Phchr2|3005669	Dicsqu464_1|954379
	NRRL3_08784		6-phosphogluconate dehydrogenase domain-containing protein	1.1.1.44	AN2335	Pensub1|1724	\	\	\
	NRRL3_09641	gndB	6-phosphogluconate dehydrogenase	1.1.1.44	AN10233	Pensub1|9289	\	Phchr2|3002681	Dicsqu464_1|828898
	NRRL3_00968		6-phosphogluconate dehydrogenase domain-containing protein	1.1.1.44	AN2335	Pensub1|1724	\	\	\
	NRRL3_00234		6-phosphogluconate dehydrogenase domain-containing protein	1.1.1.44	AN6135	Pensub1|5851	TrA1757W	Phchr2|2965902	Dicsqu464_1|830613\Dicsqu464_1|914326
	NRRL3_09981	gndA	6-phosphogluconate dehydrogenase	1.1.1.44	AN3954	Pensub1|9337	TrG0615W	Phchr2|2985543	Dicsqu464_1|963898
	NRRL3_00279	rpeA	ribulose-phosphate 3-epimerase	5.1.3.1	AN7588	Pensub1|13292\Pensub1|13293	TrG0799C	Phchr2|1309019	Dicsqu464_1|915653
	NRRL3_10107	rpiA	ribose-5-phosphate isomerase	5.1.3.6	AN2440	Pensub1|3423	TrC0592C	Phchr2|2985236	Dicsqu464_1|881100
	NRRL3_06024	rpiB	ribose-5-phosphate isomerase	5.1.3.6	AN5907	Pensub1|10587	TrB0202C	\	\
	NRRL3_04528	talA	transaldolase	2.2.1.2	AN0240	Pensub1|8051	TrD0389C	Phchr2|2986615	Dicsqu464_1|418257
	NRRL3_04473	talB	transaldolase/fructose-6-phosphate aldolase family protein	2.2.1.2	AN6113\AN9443\AN8792	\	TrA2108W\TrF0087W	\	Dicsqu464_1|913980
	NRRL3_10165		dihydroxyacetone synthase	2.2.1.3	AN0688\AN8935\AN8551	Pensub1|6430\Pensub1|9588	TrA1163C\TrD0970W	Phchr2|3022489	Dicsqu464_1|912787
	NRRL3_00895	tktC	dihydroxyacetone synthase	2.2.1.3	AN0688\AN8935\AN8551	Pensub1|6430\Pensub1|9588	TrA1163C\TrD0970W	Phchr2|3022489	Dicsqu464_1|912787
	NRRL3_05756	tktB	Putative transketolase	2.2.1.1	AN4913	Pensub1|7988\Pensub1|5524\Pensub1|8722	TrB0776C\TrF0740C	Phchr2|2968885	Dicsqu464_1|1036105
	NRRL3_11249	tktA	transketolase	2.2.1.1	AN0688\AN8935\AN8551	Pensub1|6430\Pensub1|9588	TrA1163C\TrD0970W	Phchr2|3022489	Dicsqu464_1|912787
	NRRL3_00588	rbtA	FGGY carbohydrate kinase family protein	2.7.1.47	AN6985\AN1568	Pensub1|8483	TrC0283C	Phchr2|2898751	Dicsqu464_1|921088
	NRRL3_04177	rbkA	ribokinase-like protein	2.7.1.15	AN7995	Pensub1|2095\Pensub1|5991	TrC0991W	Phchr2|2984077	\
TCA	NRRL3_10706		NADH+-dependent isocitrate dehydrogenase ispenzymes	1.1.1.41	AN5790	Pensub1|5582	TrG0959C	Phchr2|3002295	Dicsqu464_1|915040
	NRRL3_11176		Isocitrate dehydrogenase [NAD] subunit 2, mitochondrial	1.1.1.41	AN1003	Pensub1|12375	TrC0647C	Phchr2|2975107	Dicsqu464_1|972969
	NRRL3_05263	IcdA	isocitrate dehydrogenase [NADP]	1.1.1.42	AN2999	Pensub1|10261	TrB1824C	Phchr2|2979145	Dicsqu464_1|821226
	NRRL3_00603		succinate--CoA ligase [ADP-forming] subunit beta, mitochondrial	6.2.1.4; 6.2.1.5	AN7000	Pensub1|8505	TrA0962C\TrD1319W	Phchr2|1281506	Dicsqu464_1|1001614
	NRRL3_06528		succinate--CoA ligase [ADP-forming] subunit alpha, mitochondrial	6.2.1.4;6.2.1.5	AN2295	Pensub1|8195	TrE0177C\TrD1325C	Phchr2|3012285	Dicsqu464_1|1017770
	NRRL3_05660		succinate dehydrogenase [ubiquinone] flavoprotein subunit, mitochondrial	1.3.5.1	AN2916	Pensub1|2935	TrA1770C	Phchr2|3022756	Dicsqu464_1|308546
	NRRL3_00966		succinate dehydrogenase	1.3.5.1	AN2332	Pensub1|1729	TrD0213C	Phchr2|3012697	Dicsqu464_1|927354
	NRRL3_04474	carC	succinate dehydrogenase	1.3.5.1	AN8793	Pensub1|5377	TrA0231W	Phchr2|2953838	Dicsqu464_1|931089\Dicsqu464_1|823230
	NRRL3_11113		succinate dehydrogenase/fumarate reductase flavoprotein	1.3.5.1	\	Pensub1|3467	\	\	\
	NRRL3_02775		succinate dehydrogenase [ubiquinone] cytochrome b small subunit, mitochondrial	1.3.5.1	AN0896	Pensub1|4164	TrD1043W	Phchr2|2900888	Dicsqu464_1|925394
	NRRL3_05826		succinate dehydrogenase/fumarate reductase flavoprotein	1.3.5.1	AN6133	Pensub1|1360	\	Phchr2|2707707	Dicsqu464_1|919964
	NRRL3_11670		Fumarate reductase	1.3.5.1	AN10296	\	\	\	\
	NRRL3_06773		Fumarate reductase	1.3.5.1	AN1543	Pensub1|6047	TrB1572C	Phchr2|123932	Dicsqu464_1|392289\Dicsqu464_1|889063
	NRRL3_05239	sdhA	succinate dehydrogenase [ubiquinone] flavoprotein subunit, mitochondrial	1.3.5.1	AN2916	Pensub1|2935	TrA1770C	Phchr2|3022756	Dicsqu464_1|308546
	NRRL3_04943		polyketide cyclase/dehydrase and lipid transport protein	1.3.5.1	AN10642	Pensub1|3107	TrE0413W	Phchr2|2946467	Dicsqu464_1|1035911
	NRRL3_03113	FumR	fumarate hydratase	4.2.1.2	AN8707	Pensub1|854	TrG0593C	Phchr2|3030968	Dicsqu464_1|838507
	NRRL3_11727		a dihydrolipoamide S-succinyl transferase	2.3.1.61	AN3466	Pensub1|3382\Pensub1|6919	TrB0692C	Phchr2|3029230	Dicsqu464_1|549119
	NRRL3_09217		dihydrolipoyllysine-residue succinyltransferase component of 2-oxoglutarate dehydrogenase complex, mitochondrial	2.3.1.61	AN3466	Pensub1|6919	TrB0692C	Phchr2|3029230	Dicsqu464_1|549119
	NRRL3_07854		2-oxoglutarate dehydrogenase, mitochondrial	1.2.4.2	AN5571	Pensub1|12787	TrD0493W	Phchr2|2989759\Phchr2|2908745	Dicsqu464_1|270201\Dicsqu464_1|489854
	NRRL3_11728		2-oxoglutrate dehydrogenase	1.2.4.2	AN5571	Pensub1|12787	TrD0493W	Phchr2|2989759\Phchr2|2908745	Dicsqu464_1|270201\Dicsqu464_1|489854
TCA\Glyoxylate cycle	NRRL3_06865		aconitate hydratase, mitochondrial	4.2.1.3	AN5525\AN5300\AN3894	Pensub1|12188\Pensub1|3247\Pensub1|11370	TrB0668W\TrA0551W	Phchr2|2987519\Phchr2|3028433	Dicsqu464_1|826497\Dicsqu464_1|866315
	NRRL3_05366		aconitate hydratase, mitochondrial	4.2.1.3	AN5525\AN5300\AN3894	Pensub1|12188\Pensub1|3247\Pensub1|11370	TrB0668W\TrA0551W	Phchr2|2987519\Phchr2|3028433	Dicsqu464_1|826497\Dicsqu464_1|866315
	NRRL3_08073	pycA	pyruvate carboxylase	6.4.1.1	AN4462	Pensub1|7776	TrA1623W	Phchr2|2900690	Dicsqu464_1|921751
	NRRL3_03516		AMP-dependent synthetase/ligase	6.2.1.1	AN5833	Pensub1|2200	TrD0931W	\	\
	NRRL3_07795	acuA	acetyl-coenzyme A synthetase	6.2.1.1	AN5626	Pensub1|164\Pensub1|2912	TrE0806C	Phchr2|3025554\Phchr2|3037083\Phchr2|3028417	Dicsqu464_1|887488
	NRRL3_09769		pyruvate dehydrogenase	1.2.1.-	AN5162	Pensub1|13018	TrD0277W	Phchr2|2974172	Dicsqu464_1|911366
	NRRL3_01584		pyruvate dehydrogenase E1 component subunit beta, mitochondrial	1.2.1.-	AN9403	Pensub1|5021	TrC1417C	Phchr2|3002302	Dicsqu464_1|915044
	NRRL3_04970	pdaA	pyruvate dehydrogenase complex, alpha subunits	1.2.1.-	AN5162	Pensub1|13018	TrD0277W	Phchr2|2974172	Dicsqu464_1|911366
	NRRL3_05302		E3-binding domain-containing protein	1.2.1.-	AN2964	Pensub1|10313	TrA1312C	Phchr2|3001648	Dicsqu464_1|940711
	NRRL3_04398		dihydrolipoyllysine-residue acetyltransferase	1.2.1.-	AN6708	Pensub1|13588	TrE0976C	Phchr2|2985889	Dicsqu464_1|1036643
	NRRL3_04756	lpdA	the dihydrolipoamide S-acetyltransferase and the lipoamide dehydrogenase	1.8.1.4; 1.2.1.-	AN12465	Pensub1|10017	TrB0694W	Phchr2|2983778	Dicsqu464_1|923934
	NRRL3_03739	mcsA	2-methylcitrate synthase McsA, component of the methyl citric acid cycle	2.3.3.1/2.3.3.16	AN8275\AN6650	Pensub1|5245\Pensub1|720	TrC0275C\TrD0058W	Phchr2|2931976\Phchr2|3034056	Dicsqu464_1|1042648\Dicsqu464_1|911917
	NRRL3_00547	citA	citrate synthase	2.3.3.1/2.3.3.16	AN8275\AN6650	Pensub1|5245\Pensub1|720	TrC0275C\TrD0058W	Phchr2|2931976\Phchr2|3034056	Dicsqu464_1|1042648\Dicsqu464_1|911917
	NRRL3_11573	acoA	aconitate hydratase, mitochondrial	4.2.1.3	AN5525\AN5300\AN3894	Pensub1|12188\Pensub1|3247\Pensub1|11370	TrB0668W\TrA0551W	Phchr2|2987519\Phchr2|3028433	Dicsqu464_1|826497\Dicsqu464_1|866315
	NRRL3_00316		aconitate hydratase, mitochondrial	4.2.1.3	AN5525\AN5300\AN3894	Pensub1|12188\Pensub1|3247\Pensub1|11370	TrB0668W\TrA0551W	Phchr2|2987519\Phchr2|3028433	Dicsqu464_1|826497\Dicsqu464_1|866315
	NRRL3_03570	mdhA	malate dehydrogenase precursor	1.1.1.37	AN6499\AN6717	Pensub1|9250\Pensub1|13585	TrF0616W\TrB0232C	Phchr2|2910636\Phchr2|2966263	Dicsqu464_1|865709\Dicsqu464_1|813512
	NRRL3_04395	mdhA	malate dehydrogenase, mitochondrial	1.1.1.37	AN6499\AN6717	Pensub1|9250\Pensub1|13585	TrF0616W\TrB0232C	Phchr2|2910636\Phchr2|2966263	Dicsqu464_1|813512
	NRRL3_09556		malate dehydrogenase, cytoplasmic	1.1.1.37	AN5031	\	\	\	\
	NRRL3_08886		malate/L-lactate dehydrogenase	1.1.1.37	AN7633\AN9053	Pensub1|12923	TrF1064C	\	\
	NRRL3_06354	oahA	oxalaceteate acetylhydrolase	3.7.1.1	AN3805	Pensub1|2837\Pensub1|13228	TrC1531W	Phchr2|3006287	Dicsqu464_1|927520
Glyoxylate cycle	NRRL3_03733		malate synthase, glyoxysomal	2.3.3.9	AN6653	Pensub1|730	TrD1203W	Phchr2|3010822	Dicsqu464_1|176872
	NRRL3_02395	acuD	isocitrate lyase	4.1.3.1	AN5634\AN8755	Pensub1|12642\Pensub1|779	TrA1235W	Phchr2|3030826\Phchr2|3004959	Dicsqu464_1|920014\Dicsqu464_1|919738
	NRRL3_04875		2,3-dimethylmalate lyase	3.7.1.1	AN3805	Pensub1|2837\Pensub1|13228	TrC1531W	Phchr2|3006287	Dicsqu464_1|927520
	NRRL3_00288		citrate synthase-like protein	2.3.3.1/2.3.3.16	\	\	\	\	\
