# Supplementary material for: The Sugar Metabolic Model of Aspergillus niger Can Only Be Reliably Transferred to Fungi of Its Phylum
Source: J Fungi (Basel). 2022 Dec 17;8(12):1315. doi: 10.3390/jof8121315 (PMC9781776; doi:10.3390/jof8121315)
Supplement: Supplementary file 1 [file jof-08-01315-s001.zip › jof-2056969-supplementary/Supplementary Table S3.xlsx]

## Sheet: Supplementary TableS3
Supplementary Table 3. The predicted sugar metabolic pathways and corresponding genes in studied species based on ortholog mapping and analysis of Pathway Tools.
The characterized genes and their real orthologs in other fungi were marked as yellow, and experimetally characterized genes are shown in bold fonts.
The putative genes (recently duplicated paralogs) identified by OrthoMCL and OrthoFinder tool are marked as orange.
The genes only predicted by PathwayTools are marked as blue.
Reactions without any enzyme information are marked as red.
The gene and its ortholog described in previous literature but lack of experimental evidence are marked as grey.
put. means putative genes.
Pathways	Reactions	Enzyme description	EC number	Gene name	A. niger	No.	A. nidulans	No.	P. subrubescens	No.	T. reesei	No.	P. chrysosporium	No.	D. squalens	No.
Glycolysis pathway	D-glucopyranose ---> D-glucopyranose 6-phosphate	Hexokinase	2.7.1.1	hxkA	NRRL3_05100	3	AN7459 (hxkA)	5	Pensub1|11237	6	TrE0694C	4	Phchr2|2979208	2	Dicsqu464_1|880495	2
		Glucokinase	2.7.1.2	glkA	NRRL3_03068		AN8689		Pensub1|194\Pensub1|5250		TrD0423W		Phchr2|3008745		Dicsqu464_1|921177
			2.7.1.1	put. hxk	NRRL3_11729		AN2638		\		\		\		\
			2.7.1.1/2.7.1.2		\		AN2180\AN4255		Pensub1|11702\Pensub1|10471\Pensub1|3303		TrC0785W\TrB1338C		\		\
	D-glucopyranose 6-phosphate ---> b-D-fructofuranose 6-phosphate	Glucose 6-phosphate isomerase	5.3.1.9	pgiA	NRRL3_06888	1	AN6037 (swoM)	1	Pensub1|11052	1	TrG0068W (PGI1)	1	Phchr2|2967674	1	Dicsqu464_1|908534	1
	b-D-fructofuranose 6-phosphate ---> b-D-fructose 1,6-bisphosphate	Phosphofructokinase	2.7.1.11	pfkA	NRRL3_10297	1	AN3223	1	Pensub1|6590	1	TrD0726C	1	Phchr2|2988837	1	Dicsqu464_1|977746	1
	b-D-fructose 1,6-bisphosphate ---> b-D-fructofuranose 6-phosphate	D-fructose 1,6-phosphatase	3.1.3.11	fbpA	NRRL3_07819	1	AN5604 (acuG)	1	Pensub1|1578	1	TrG0506C	2	Phchr2|3007920	1	Dicsqu464_1|943162	1
					\		\		\		TrE0248W		\		\
	b-D-fructose 1,6-bisphosphate ---> Glycerone phosphate + D-glyceraldehyde 3-phosphate	Fructose-bisphosphate aldolase	4.1.2.13	fbaA	NRRL3_05672	3	AN2875	3	Pensub1|8799	5	TrB0153C	2	Phchr2|136462	1	Dicsqu464_1|909166	2
				put. fba	NRRL3_00967\NRRL3_08838		AN1888\AN2334		Pensub1|8329\Pensub1|2680\Pensub1|1725		TrB1376W		\		Dicsqu464_1|881015
					\		\		Pensub1|2681		\		\		\
	Glycerone phosphate ---> D-glyceraldehyde 3-phosphate	Triphosphate isomerase	5.3.1.1	tpiA	NRRL3_01004	2	AN6900 (tpiA)	2	Pensub1|14035	2	TrF0890C	2	Phchr2|2913593	1	Dicsqu464_1|968154	1
				tpiB	NRRL3_06025		AN5908		Pensub1|10585		TrB0201C		\		\
	D-glyceraldehyde 3-phosphate ---> 1,3-phospho-D-glyceroyl-phosphate	Glyceraldehyde 3-phosphate dehydrogenase	1.2.1.12	gpdA	NRRL3_07271	2	AN8041 (gpdA)	2	Pensub1|2003	2	TrE0998W	1	Phchr2|3028685	1	Dicsqu464_1|934352	1
				put. gpd	NRRL3_03214		AN2583		Pensub1|9938		\		\		\
	1,3-phospho-D-glyceroyl-phosphate ---> 3-phospho-D-glyceroyl	Phosphoglycerate kinase	2.7.2.3	pgkA	NRRL3_10908	1	AN1246 (pgkA)	1	Pensub1|14174	1	TrD0955W (PGK1)	1	Phchr2|2895437	1	Dicsqu464_1|912966	1
	3-phospho-D-glyceroyl <---> 2-phospho-D-glyceroyl	Phosphoglycerate mutase	5.4.2.12	pgmA	NRRL3_07072	3	AN3059 (pgmA)	2	Pensub1|11399	3	TrB0981C	2	Phchr2|2981615	2	Dicsqu464_1|951987	3
				put. pgm	NRRL3_06849\NRRL3_03100		AN8720		Pensub1|1683\Pensub1|838		TrC1246C		Phchr2|2985939		Dicsqu464_1|919502
					\		\		\		\		\		Dicsqu464_1|911405
	2-phospho-D-glyceroyl ---> phosphoenolpyruvate	Enolase	4.2.1.11	enoA	NRRL3_10666	1	AN5746 (acuN)	1	Pensub1|12236	1	TrA1058C	1	Phchr2|2900871\Phchr2|2915444	2	Dicsqu464_1|871142	1
	phosphoenolpyruvate ---> pyruvate	Pyruvate kinase	2.7.1.40	pkiA	NRRL3_04921	1	AN5210	1	Pensub1|5840	1	TrB0353C	1	Phchr2|1303762	1	Dicsqu464_1|844436	1
Pentose phosphate pathway	D-glucopyranose 6-phosphate ---> 6-phospho D-glucono-1,5-lactone	Glucose 6-phosphate dehydrogenase	1.1.1.49	gsdA	NRRL3_05283	1	AN2981 (gsdA)	1	Pensub1|10289	1	TrA1142C	1	Phchr2|2898322	1	Dicsqu464_1|925713	1
	6-phospho D-glucono-1,5-lactone ---> D-gluconate 6-phosphate	6-phosphogluconolactonase	3.1.1.31	pglA	NRRL3_02043	1	AN0285	1	Pensub1|10537	1	TrE0935C	2	Phchr2|3005669	2	Dicsqu464_1|954379	3
					\		\		\		TrB1340W		Phchr2|2990273		Dicsqu464_1|924436\Dicsqu464_1|954379
	D-gluconate 6-phosphate ---> D-ribulose 5-phosphate	6-phosphogluconate dehydrogenase	1.1.1.44	gndA	NRRL3_09981	5	AN3954	8	Pensub1|9337	6	TrG0615W	4	Phchr2|2985543	4	Dicsqu464_1|963898	5
				gndB	NRRL3_09641		AN10233		\		\		\		\
				put. gnd	NRRL3_08784\NRRL3_00968\NRRL3_00234		AN2335\AN6135		Pensub1|1724\Pensub1|5851		TrA1757W		Phchr2|2965902		Dicsqu464_1|914326
					\		AN0593\AN0672\AN10783\AN7905		Pensub1|10670\Pensub1|7055\Pensub1|6469		TrD0016C\TrG1104W		Phchr2|2987166\Phchr2|2897218		Dicsqu464_1|871314\Dicsqu464_1|912524\Dicsqu464_1|914326
	D-ribulose 5-phosphate ---> D-xylulose 5-phosphate	Ribulose-phosphate 3-epimerase	5.1.3.1	rpeA	NRRL3_00279	1	AN7588	1	Pensub1|13292\Pensub1|13293	2	TrG0799C	1	Phchr2|1309019	1	Dicsqu464_1|915653	1
	D-ribulose 5-phosphate ---> D-ribose 5-phosphate	Ribose 5-phosphate isomerase	5.3.1.6	rpiB	NRRL3_06024	2	AN5907	2	Pensub1|10587	2	\	1	\	1	\	1
				rpiA	NRRL3_10107		AN2440		Pensub1|3423		TrC0592C		Phchr2|2985236		Dicsqu464_1|881100
	D-ribose 5-phosphate + D-xylulose 5-phosphate ---> D-sedoheptulose 7-phosphate + D-glyceraldehyde 3-phosphate	Transketolase	2.2.1.1	tktA	NRRL3_11249	2	AN0688	3	Pensub1|6430	3	TrA1163C	2	Phchr2|3022489	3	Dicsqu464_1|912787	3
				tktB	NRRL3_05756		AN4913		Pensub1|7988		TrB0776C		Phchr2|2968885		Dicsqu464_1|1036105
					\		AN9180		Pensub1|3774		\		Phchr2|2968678		Dicsqu464_1|884128
	D-sedoheptulose 7-phosphate + D-glyceraldehyde 3-phosphate ---> b-D-fructofuranose 6-phosphate+ D-erythrose 4-phosphate	Transaldolase	2.2.1.2	talA	NRRL3_04528	2	AN0240	3	Pensub1|8051	1	TrD0389C	3	Phchr2|2986615	1	Dicsqu464_1|418257	2
				talB	NRRL3_04473		AN8792		\		\		\		\
				put. tal	\		AN6113		\		TrF0087W\TrA2108W		\		Dicsqu464_1|913980
	D-erythrose 4-phosphate + D-xylulose 5-phosphate ---> D-glyceraldehyde 3-phosphate + b-D-fructofuranose 6-phosphate	Transketolase	2.2.1.1	tktA	NRRL3_11249	1	AN0688	2	Pensub1|6430	2	TrA1163C	1	Phchr2|3022489	2	Dicsqu464_1|912787	2
					\		AN9180		Pensub1|3774		\		Phchr2|2968678		Dicsqu464_1|884128
	D-xylulose 5-phosphate + formaldehyde ---> D-glyceraldehyde 3-phosphate + Dihydroxyacetone	Transketolase	2.2.1.3	tktC	NRRL3_00895\NRRL3_10165	2	AN0688	1	Pensub1|6430	1	TrA1163C	1	Phchr2|3022489	1	Dicsqu464_1|912787	1
	D-ribose ---> D-ribose 5-phosphate	Ribokinase	2.7.1.15	rbkA	NRRL3_04177	1	AN7995	1	Pensub1|5991\Pensub1|2095	2	TrC0991W	1	\	0	\	0
	D-ribulose ---> D-ribulose 5-phosphate	Ribulokinase	2.7.1.47	rbtA	NRRL3_00588	1	AN6985	2	Pensub1|8483	1	TrC0283C	1	Phchr2|2898751	1	Dicsqu464_1|921088	1
				put.	\		AN1568		\		\		\		\
Pentose catabolic pathway	L-arabinopyranose ---> L-arabinitol	NADPH-dependent L-arabinose reductase	1.1.1.21	larA	NRRL3_10050	7	AN7193	9	Pensub1|514	8	TrA2041C (GLD1)	4	Phchr2|3085082	6	Dicsqu464_1|830729	8
		D-xylose reductase		xyrA	NRRL3_01952		AN0423 (xyrA)		Pensub1|1882		TrB0496C (XYL1)		Phchr2|3030943		Dicsqu464_1|868851
		D-xylose reductase		xyrB	NRRL3_10868		AN7954\AN1274\AN4114		Pensub1|2286		\		\		Dicsqu464_1|826155\Dicsqu464_1|938667
				put. xyr/lar	NRRL3_02807\NRRL3_02854\NRRL3_07282\NRRL3_05038		AN1679\AN4829\AN5109		Pensub1|841\Pensub1|6851		TrE0980W		Phchr2|2917695\Phchr2|3021902\Phchr2|2903059		Dicsqu464_1|827912\Dicsqu464_1|943357\Dicsqu464_1|950146
					\		AN8036		Pensub1|1996\Pensub1|4890\Pensub1|5905		TrA2012W		Phchr2|1393200		Dicsqu464_1|914390
	L-arabinitol ---> L-xylulose	L-arabitol-4-dehydrogenase	1.1.1.12	ladA	NRRL3_02523	5	AN0942 (ladA)	3	Pensub1|12348	3	TrB1462W (LAD1)	2	\	1	\	2
		Sorbitol dehydrogenase		sdhA	NRRL3_04328		AN2666		Pensub1|293		\		\		\
		Xylitol dehydrogenase		xdhA	NRRL3_09204		AN9064 (xdhA)		Pensub1|5271		TrB1604C (XDH1)		Phchr2|3023701		Dicsqu464_1|867902\Dicsqu464_1|807665
				put. deh.	NRRL3_00896\NRRL3_08407		\		\		\		\		\
	L-xylulose ---> xylitol	L-xylulose reductases	1.1.1.10	lxrA	NRRL3_10884	3	AN10169	3	Pensub1|2336\Pensub1|3704	4	TrB1351W (LXR4)	3	\	0	\	0
				lxrB	NRRL3_04510		AN8819		Pensub1|2150		TrA0483W (LXR3)		\		\
				put. lxr	NRRL3_09880		AN5547		Pensub1|10488		TrE0691C		\		\
	D-xylose ---> xylitol	NADPH-dependent L-arabinose reductase	1.1.1.307	larA	NRRL3_10050	3	AN7193	5	Pensub1|514	3	TrA2041C (GLD1)	2	Phchr2|3085082	3	Dicsqu464_1|830729	5
		D-xylose reductase		xyrA	NRRL3_01952		AN0423 (xyrA)		Pensub1|1882		TrB0496C		Phchr2|3030943		Dicsqu464_1|868851
		D-xylose reductase		xyrB	NRRL3_10868		AN7954\AN1274\AN4114		Pensub1|2286		\		\		Dicsqu464_1|826155\Dicsqu464_1|938667
				put. xyr/lar	\		\		\		\		Phchr2|2903059		Dicsqu464_1|950146
	xylitol ---> D-xylulose	L-arabitol-4-dehydrogenase	1.1.1.9	ladA	NRRL3_02523	8	AN0942 (ladA)	5	Pensub1|12348	4	TrB1462W (LAD1)	3	\	2	\	4
		Sorbitol dehydrogenase		sdhA	NRRL3_04328		AN2666		Pensub1|293		\		\		\
		Xylitol dehydrogenase		xdhA	NRRL3_09204		AN9064 (xdhA)		Pensub1|5271		TrB1604C (XDH1)		Phchr2|3023701		Dicsqu464_1|867902\Dicsqu464_1|807665
		Galactitol dehydrogenase		ladB	NRRL3_07283		AN4336		\		\		\		\
				put. deh.	NRRL3_08821\NRRL3_11473\NRRL3_03933\NRRL3_00319		AN0774		Pensub1|6316		TrC1351C		Phchr2|2969021		Dicsqu464_1|815797
					\		\		\		\		\		Dicsqu464_1|936860
	D-xylulose ---> D-xylulose 5-phosphate	D-xylulose kinase	2.7.1.17	xkiA	NRRL3_04471	1	AN8790 (xkiA)	1	Pensub1|2556	1	TrD0701C (XKI1)	1	Phchr2|2966550	1	Dicsqu464_1|821081	1
Mannose metabolism	D-manopyranose ---> D-manopyranose 6-phosphate	Hexokinase	2.7.1.7	hxkA	NRRL3_05100	2	AN7459 (hxkA)	2	Pensub1|11237	4	TrE0694C	3	Phchr2|2979208	1	Dicsqu464_1|880495	1
				put. hxk	NRRL3_11729		AN2638		\		\		\		\
					\		\		Pensub1|3303\Pensub1|11702\Pensub1|10471		TrC0785W\TrB1338C		\		\
	b-D-fructofuranose 6-phosphate <--> D-manopyranose 6-phosphate	Mannose 6-phosphate isomerase	5.3.1.8	pmiA	NRRL3_11229	2	AN0667 (manA)	2	Pensub1|6473	2	TrB1955W	1	Phchr2|2971004	1	Dicsqu464_1|929325	2
				put.	NRRL3_07971		AN1715		Pensub1|7867		\		\		\
					\		\		\		\		\		Dicsqu464_1|856994
	D-manopyranose 6-phosphate ---> a-D-mannose 1-phosphate	Phosphomannomutase	5.4.2.8	pmmA	NRRL3_10685	2	AN10710	2	Pensub1|5544	2	TrA1681C	1	Phchr2|3007721\Phchr2|2900008	3	Dicsqu464_1|935266	2
				put. pmm	NRRL3_04753		AN4591		Pensub1|2235		\		Phchr2|3008277		Dicsqu464_1|912904
	a-D-mannose 1-phosphate ---> GDP-a-D-mannose	Guanylyltransferase	2.7.7.13	mgtA	NRRL3_09951	2	AN1911	2	Pensub1|9384	3	TrB0040C	3	\	1	\	0
				mgtB	NRRL3_07837		AN5586 (mpg1)		Pensub1|1602		TrD1191W (MPG1)		\		\
					\		\		Pensub1|3324		TrG0998C		Phchr2|2973991		\
L-rhamnose metabolism	L-rhamnopyranose ---> L-rhamnofuranose		spontaneous		\	0	\	0	\	0	\	0	\	0	\	0
	L-rhamnofuranose ---> L-rhamnono-1,4-lactone	NADH-dependent L-rhamnose-1-dehydrogenase	1.1.1.173	lraA	NRRL3_01494	2	AN4186	1	Pensub1|9011	1	TrG0535W	1	Phchr2|3005949	1	Dicsqu464_1|916104	1
				put. lra	NRRL3_08837		\		\		\		\		\
	L-rhamnono-1,4-lactone ---> L-rhamnonate	L-rhamnonic acid lactonase	3.1.1.65	lrlA	NRRL3_01493	1	AN3740	1	Pensub1|11772	1	TrD0940C	1	\	0	\	0
	L-rhamnonate ---> 2-dehydro-3-deoxy-L-rhamnonate	L-rhamnonate dehydratase	4.2.1.90	lrdA	NRRL3_01495	1	AN5672	1	Pensub1|9010	1	TrG0534W	1	\	0	\	0
	2-dehydro-3-deoxy-L-rhamnonate ---> pyruvate	2-keto-3-deoxy-L-rhamnonate aldolase	4.1.2.53	lkaA	NRRL3_08604	2	AN9425	1	Pensub1|10375	1	\	1	Phchr2|3003521	1	Dicsqu464_1|934463	1
				put. lka	NRRL3_03333		\		\		TrA0720C		\		\
#D-galactose
Leloir	b-D-galactopyranose ---> a-D-galactopyranose	Galactose mutarotase (aldose 1-epimerase)	5.1.3.3	galm	NRRL3_05510	2	AN3184	3	Pensub1|11339	3	TrA1426C	3	Phchr2|3031560	3	Dicsqu464_1|947718	3
				put. galm	NRRL3_09251		AN3432		Pensub1|6964		TrB0958W		\		\
					\		AN10222		Pensub1|7933		TrB0485C		Phchr2|2912533\Phchr2|2990177		Dicsqu464_1|913966\Dicsqu464_1|969245
	a-D-galactopyranose ---> a-D-galactose 1-phosphate	Galactokinase	2.7.1.6	galK	NRRL3_06978	1	AN4957 (galE)	1	Pensub1|7732	1	TrE1158W	1	Phchr2|2977966	1	Dicsqu464_1|825827	1
	a-D-galactose 1-phosphate ---> a-D-glucopyranose 1-phosphate	D-galactose-1-phosphate uridylyl transferase	2.7.7.12	galT	NRRL3_05970	1	AN6182 (galD)	1	Pensub1|10681	1	TrG0225C (GAL7)	1	Phchr2|2944612	1	Dicsqu464_1|802553	1
	a-D-glucopyranose 1-phosphate ---> D-glucopyranose 6-phosphate	Phosphoglucomutase	5.4.2.2	pgmB	NRRL3_05655	1	AN2867 (pgmB)	1	Pensub1|8816	3	TrA1515W	2	Phchr2|2900948	2	Dicsqu464_1|951479	2
					\		\		Pensub1|2235\Pensub1|12165		TrA0849C		Phchr2|2986012		Dicsqu464_1|528482
	UDP-a-D-glucose <--> UDP-a-D-galactose	UDP-galactose 4-epimerase	5.1.3.2	ugeA	NRRL3_00925	7	AN4727 (ugeA)	5	Pensub1|1687	6	TrG0438W	2	Phchr2|3068432	1	Dicsqu464_1|959095	3
				put. uge	NRRL3_02636 (galGa)\NRRL3_02566 (galGf)\NRRL3_05547 (galGc)\NRRL3_03410 (galGg)\NRRL3_02929 (galGe)\NRRL3_05343		AN0746\AN6398\AN3119\AN2951		Pensub1|6335\Pensub1|806\Pensub1|450\Pensub1|2944		TrA0003W		\		Dicsqu464_1|917414\Dicsqu464_1|881020
					\		\		Pensub1|784		\		\		\
Non-phosphorylated DeLey-Doudoroff pathway	D-galactopyranose ---> D-galactono-1,4-lactone	D-galactose dehydrogenase	1.1.1.48		NRRL3_03123	2	AN3524	2	Pensub1|13042	2	\	1	Phchr2|2981353	2	Dicsqu464_1|842438	2
					NRRL3_06411		AN2208		Pensub1|4787		TrE0130W		Phchr2|2898555		Dicsqu464_1|915440
	D-galactono-1,4-lactone ---> D-galactonate	Gamma 1,4 lactonase	3.1.1.25		NRRL3_08839	1	AN8977 (alcP)	1	Pensub1|9474\Pensub1|10105	2	TrB0270C	1	Phchr2|2987881	1	Dicsqu464_1|821974	1
	D-galactonate ---> 2-dehydro-3-deoxy-D-galactonate	D-galactonate dehydratase	4.2.1.6/4.2.1.140	dgdA	NRRL3_10522	2	AN10599	3	\	7	TrD0236C	8	Phchr2|3099072	2	Dicsqu464_1|923347	2
				dgdB	NRRL3_08012		\		Pensub1|5796		\		\		\
					\		AN5672\AN6035		Pensub1|11913\Pensub1|11050\Pensub1|7670\Pensub1|7177\Pensub1|4673\Pensub1|845		TrG0588C (LGD1)\TrF0641W\TrF0495C\TrD0241W\TrD0111C\TrC1001W\TrA0834W		Phchr2|3011034		Dicsqu464_1|950822
	2-dehydro-3-deoxy-D-galactonate ---> pyruvate + D-glyceraldehyde	Aldolase	4.1.2.51		\	0	\	0	\	0	\	0	\	0	\	0
	D-glyceraldehyde ---> D-glyceraldehyde 3-phosphate	Dihydroxyacetone kinase	2.7.1.28	dakA	NRRL3_01127	1	AN0034	1	Pensub1|4025	1	TrA0489W\TrD1127W	1	Phchr2|2966702	1	Dicsqu464_1|935309	1
The oxidoreductive pathway	D-galactopyranose ---> galactitol	NADPH-dependent L-arabinose reductase	1.1.1.21	larA	NRRL3_10050	7	AN7193	9	Pensub1|514	8	TrA2041C (GLD1)	4	Phchr2|3085082	6	Dicsqu464_1|830729	8
		D-xylose reductase		xyrA	NRRL3_01952		AN0423 (xyrA)		Pensub1|1882		TrB0496C (XYL1)		Phchr2|3030943		Dicsqu464_1|868851
		D-xylose reductase		xyrB	NRRL3_10868		AN7954\AN1274\AN4114		Pensub1|2286		\		\		Dicsqu464_1|826155\Dicsqu464_1|938667
				put. xyr/lar	NRRL3_02807\NRRL3_02854\NRRL3_07282\NRRL3_05038		AN1679\AN4829\AN5109		Pensub1|841\Pensub1|6851		TrE0980W		Phchr2|2917695\Phchr2|3021902\Phchr2|2903059		Dicsqu464_1|827912\Dicsqu464_1|943357\Dicsqu464_1|950146
					\		AN8036		Pensub1|1996\Pensub1|4890\Pensub1|5905		TrA2012W		Phchr2|1393200		Dicsqu464_1|914390
	galactitol ---> L-xylo-3-hexulose	Galactitol dehydrogenase	1.1.1.-	ladB	NRRL3_07283	1	AN4336	1	\	0		1	\	0	\	0
					\		\		\		TrB1462W (LAD1)		\		\
	L-xylo-3-hexulose ---> D-sorbitol	L-xylo-3-hexulose reductase	1.1.1.-	xhrA	NRRL3_07289	1	\	1	\	2	TrD0009C	2	\	2	\	1
					\		AN6450		Pensub1|8093\Pensub1|412		TrG1056C		Phchr2|2909376\Phchr2|3030350		Dicsqu464_1|941829
	D-sorbitol ---> keto-D-fructose	Sorbitol dehydrogenase	1.1.1.14	sdhA	NRRL3_04328	3	AN2666	6	Pensub1|293	5	TrB1604C (XDH1)	3	Phchr2|3023701	5	Dicsqu464_1|867902\Dicsqu464_1|807665	6
				gutB	NRRL3_01929		AN0443		Pensub1|1382		\		\		\
				put. deh.	NRRL3_08842		AN9064 (xdhA)		Pensub1|5271		\		Phchr2|2902668\Phchr2|3003460		Dicsqu464_1|236291\Dicsqu464_1|874177\Dicsqu464_1|925036
					\		AN0774\AN0942 (ladA)\AN4336		Pensub1|12348\Pensub1|6316		TrB1462W (LAD1)\TrC1351C		Phchr2|2969021\Phchr2|2987995		Dicsqu464_1|815797
	keto-D-fructose ---> b-D-fructofuranose		spontaneous		\	0	\	0	\	0	\	0	\	0	\	0
	b-D-fructofuranose ---> b-D-fructofuranose 6-phosphate	Hexokinase	2.7.1.4	hxkA	NRRL3_05100	2	AN7459 (hxkA)	2	Pensub1|11237	4	TrE0694C	3	Phchr2|2979208	1	Dicsqu464_1|880495	1
				put. hxk	NRRL3_11729		AN2638		\		\		\		\
					\		\		Pensub1|3303\Pensub1|11702\Pensub1|10471		TrC0785W\TrB1338C		\		\
D-galacturonic acid	D-galactopyranuronate ---> aldehydo-D-galacturonate		spontaneous		\	0	\	0	\	0	\	0	\	0	\	0
	aldehydo-D-galacturonate ---> aldehydo-L-galactonate	D-galacturonic acid reductase	1.1.1.365	gaaA	NRRL3_05650	2	AN2858	2	Pensub1|8699	2	TrA0415C	2	Phchr2|3041004	2	Dicsqu464_1|866504	2
				garB	NRRL3_06930		AN5986		Pensub1|12943		TrC1350W (GAR1)		Phchr2|2982212		Dicsqu464_1|922161
	aldehydo-L-galactonate ---> 2-dehydro-3-deoxy-L-galactonate	L-galactonate dehydratase	4.2.1.146	gaaB	NRRL3_06890	1	AN6035	1	Pensub1|11050	1	TrG0588C (LGD1)\TrD0111C	2	Phchr2|3011034	1	Dicsqu464_1|950822	1
	2-dehydro-3-deoxy-L-galactonate ---> L-glyceraldehyde	2-keto-3-deoxy-L-galactonate aldolase	4.1.2.54	gaaC	NRRL3_05649	1	AN2859	1	Pensub1|8700	1	TrA0417W (LGA1)	2	Phchr2|3006869\Phchr2|3007448	2	Dicsqu464_1|914346\Dicsqu464_1|802918	2
					\		\		\		TrB0821C		\		\
	L-glyceraldehyde ---> glycerol	L-glyceraldehyde reductase	1.1.1.372	gaaD/larA	NRRL3_10050	1	AN7193	1	Pensub1|514	1	TrA2041C (GLD1)	1	Phchr2|3085082	1	Dicsqu464_1|830729	1
Glycerol	glycerol ---> sn-glycerol 3-phosphate	Glycerol kinase	2.7.1.30	glcA	NRRL3_07842	1	AN5589\AN3916	3	Pensub1|1605\Pensub1|9502	3	\	1	Phchr2|2947905	1	Dicsqu464_1|319760	1
				put. glc	\		AN3916		Pensub1|9502		TrD0996W		\		\
	sn-glycerol 3-phosphate ---> dihydroxyacetone phosphate	Glycerol 3-phosphate dehydrogenase	1.1.5.3		NRRL3_10724	1	AN1396	1	Pensub1|7456	1	TrD0992C	1	Phchr2|2955503	1	Dicsqu464_1|435516	1
	dihydroxyacetone phosphate ---> sn-glycerol 3-phosphate	Glycerol 3-phosphate dehydrogenase	1.1.1.8	gfdA	NRRL3_02122	2	AN0351	2	Pensub1|8963	1	TrG1000W	1	Phchr2|2985780	1	Dicsqu464_1|915730	1
				gfdB	NRRL3_04170		AN6792		\		\		\		\
	sn-glycerol 3-phosphate ---> glycerol	Glycerol 1-phosphatase	3.1.3.21	gppA	NRRL3_10933	2	AN1216	1	Pensub1|14128	1	TrA1660W	1	Phchr2|1864397\Phchr2|2971487	2	Dicsqu464_1|840402	1
				gppB	NRRL3_11685		\		\		\		\		\
	glycerol ---> dihydroxyacetone	Glycerol dehydrogenase	1.1.1.156	gldB	NRRL3_02193	1	AN5563	1	Pensub1|1466	6	TrF0018W (GLD2)	4	\	0	\	0
							\		Pensub1|12943\Pensub1|8731\Pensub1|4633\Pensub1|2286\Pensub1|1720		TrC1350W (GAR1)\TrE0980W\TrE1088W		\		\
	dihydroxyacetone ---> dihydroxyacetone phosphate	Dihydroxyacetone kinase	2.7.1.29	dakA	NRRL3_01127	1	AN0034	1	Pensub1|4025	2	TrA0489W\TrD1127W	2	Phchr2|2966702	1	Dicsqu464_1|935309	1
					\		\		Pensub1|3539		\		\		\
D-gluconate degradation	b-D-glucopyranose ---> D-glucono-1,5-lactone	Glucose oxidase	1.1.3.4		NRRL3_04261\NRRL3_09685	4	\	1	\	0	TrE0218W	1	Phchr2|2911796	5	Dicsqu464_1|861268	3
				goxC	NRRL3_02841		AN7890		\		\		\		\
					NRRL3_08917		\		\		\		\		\
					\		\		\		\		Phchr2|3024987\Phchr2|2963904\Phchr2|3029198\Phchr2|3029206		Dicsqu464_1|929151\Dicsqu464_1|916894
	D-glucono-1,5-lactone ---> D-gluconate	D-glucono-1,5-lactone lactonodehydrolase or gluconolactonase	3.1.1.17		NRRL3_02165	3	AN2112	2	Pensub1|8999	5	TrA2045C	3	spontaneous	0	\	2
					NRRL3_02840\NRRL3_07416		\		Pensub1|8998		\		\		\
					\		AN1688		Pensub1|10105\Pensub1|9474\Pensub1|7902		TrF0918C\TrB0270C				Dicsqu464_1|821974\Dicsqu464_1|919477
	D-gluconate ---> 2-dehydro-3-deoxy-D-gluconate	L-galactonic acid dehydratase	4.2.1.140	gaaB	NRRL3_06890	1	AN6035	1	Pensub1|11050	1	TrG0588C (LGD1)\TrD0111C	2	Phchr2|3011034	1	Dicsqu464_1|950822	1
	2-dehydro-3-deoxy-D-gluconate ---> D-glyceraldehyde + pyruvate	2-dehydro-3-deoxy-D-gluconate D-glyceraldehyde-lyase	4.1.2.51		NRRL3_01716	1	\	0	\	0	\	0	\	0	\	0
	D-gluconate ---> D-gluconate 6-phosphate	Gluconate kinase	2.7.1.12	gukA	NRRL3_02224	1	AN3641	1	Pensub1|1526	1	TrG0713C	1	Phchr2|2980701	1	\	0
TCA	pyruvate + hydrogencarbonate + ATP ---> oxaloacetate + ADP +phosphate + H+	Pyruvate carboxylase	6.4.1.1	pycA	NRRL3_08073	1	AN4462	2	Pensub1|7776	2	TrA1623W	1	Phchr2|2900690	1	Dicsqu464_1|921751	1
					\		AN11009		Pensub1|4739		\		\		\
	pyruvate ---> acetyl-CoA	Pyruvate dehydrogenase complex	1.8.1.4/1.2.4.1/2.3.1.12		NRRL3_01584	6	AN9403	5	Pensub1|5021	6	TrC1417C	6	Phchr2|3002302	5	Dicsqu464_1|915044	6
					NRRL3_04398		AN6708		Pensub1|13588		TrE0976C		Phchr2|2985889		Dicsqu464_1|1036643
				lpdA	NRRL3_04756		AN12465		Pensub1|10017		TrB0694W		Phchr2|2983778		Dicsqu464_1|923934
				pdaA	NRRL3_04970		AN5162		Pensub1|13018		TrD0277W		Phchr2|2974172		Dicsqu464_1|911366
					NRRL3_05302		AN2964		Pensub1|10313		TrA1312C		Phchr2|3001648		Dicsqu464_1|940711
				put. pda	NRRL3_09769		\		\		\		\		\
					\		\		Pensub1|1222		TrF0257C		\		Dicsqu464_1|930571
	oxaloacetate + acetyl-CoA + H2O ---> citrate + coenzyme A + H+	2-methylcitrate synthase	2.3.3.1/2.3.3.16	mcsA	NRRL3_03739	3	AN6650 (mcsA)	2	Pensub1|720	2	TrD0058W	2	Phchr2|2931976	3	Dicsqu464_1|1042648	3
		Citrate synthase		citA	NRRL3_00547		AN8275 (citA)		Pensub1|5245		TrC0275C		Phchr2|3034056		Dicsqu464_1|911917
					NRRL3_00288		\		\		\		\		\
					\		\		\		\		Phchr2|2988828		Dicsqu464_1|918052
	citrate ---> cis-aconitate + H2O / cis-aconitate + H2O ---> D-threo-isocitrate	Aconitate hydratase	4.2.1.3	acoA	NRRL3_11573	4	AN5525 (acoA)	2	Pensub1|3247	3	TrB0668W	2	Phchr2|3028433	2	Dicsqu464_1|826497	2
				acoB	NRRL3_00316		AN3894 (acoB)		Pensub1|12188		TrA0551W		Phchr2|2987519		Dicsqu464_1|866315
				put. aco	NRRL3_05366\NRRL3_06865		\		Pensub1|11370		\		\		\
	D-threo-isocitrate + NAD+ ---> 2oxoglutarate + NADH + H+	Isocitrate dehydrogenase	1.1.1.42/1.1.1.41	icdA	NRRL3_05263	3	AN2999	3	Pensub1|10261	3	TrB1824C	3	Phchr2|2979145	3	Dicsqu464_1|821226	3
				put. icd	NRRL3_11176\NRRL3_10706		AN1003\AN5790		Pensub1|12375\Pensub1|5582		TrG0959C\TrC0647C		Phchr2|2975107\Phchr2|3002295		Dicsqu464_1|915040\Dicsqu464_1|972969
	oxoglutarate + NAD+ + coenzyme A ---> succinyl-CoA + NADH + CO2	2-oxoglutarate dehydrogenase complex	1.2.4.2/2.3.1.61/1.8.1.4		NRRL3_07854	4	AN5571	3	Pensub1|12787	3	TrD0493W	3	Phchr2|2908745	4	Dicsqu464_1|489854	4
					NRRL3_09217		AN3466		Pensub1|6919		TrB0692C		Phchr2|3029230		Dicsqu464_1|549119
				put.	NRRL3_11727\NRRL3_11728		\		\		\		Phchr2|2989759		Dicsqu464_1|270201
					\		AN12465		Pensub1|10017		TrB0694W		Phchr2|2983778		Dicsqu464_1|923934
	succinyl-CoA + GDP/ADP + phosphate ---> succinate + coenzyme A + GTP/ATP	Succinate---CoA ligase	6.2.1.4/6.2.1.5		NRRL3_00603	2	AN7000	3	Pensub1|8505	3	TrA0962C	4	Phchr2|1281506	3	Dicsqu464_1|1001614	3
					NRRL3_06528		AN2295		Pensub1|8195		TrE0177C\TrD1325C		Phchr2|3012285		Dicsqu464_1|1017770
					\		AN2436		Pensub1|3427		TrF0829W		Phchr2|2979451		Dicsqu464_1|934409
	succinate + an electron-transfer quinone ---> fumarate + an electron-transfer quinol	Succinate dehydrogenase	1.3.5.1	carC	NRRL3_04474	10	AN8793	8	Pensub1|5377	6	TrA0231W	6	Phchr2|2953838	7	Dicsqu464_1|931089	8
					NRRL3_02775		AN0896		Pensub1|4164		TrD1043W		Phchr2|2900888		Dicsqu464_1|925394
				sdhA	NRRL3_05239		AN2916		Pensub1|2935		TrA1770C		Phchr2|3022756		Dicsqu464_1|308546
					NRRL3_00966		AN2332		Pensub1|1729		TrD0213C		Phchr2|3012697		Dicsqu464_1|927354
					NRRL3_04943		AN10642		Pensub1|3107		TrE0413W		Phchr2|2946467		Dicsqu464_1|1035911
					NRRL3_06773		AN1543		Pensub1|6047		TrB1572C		Phchr2|123932		Dicsqu464_1|392289\Dicsqu464_1|889063
					NRRL3_11113\NRRL3_11670\NRRL3_05660\NRRL3_05826		AN6133\AN10296		\		\		Phchr2|2707707		Dicsqu464_1|919964
	fumarate + H2O ---> (S)-malate	Fumarate hydratase	4.2.1.2	fumR	NRRL3_03113	1	AN8707	1	Pensub1|854	1	TrG0593C	1	Phchr2|3030968	1	Dicsqu464_1|838507	1
	(S)-malate + NAD+ ---> oxaloacetate + NADH + H+	Malate dehydrogenase	1.1.1.37	mdhA	NRRL3_03570	4	AN6499	4	Pensub1|9250	4	TrF0616W	4	Phchr2|2910636	2	Dicsqu464_1|865709	2
					NRRL3_04395		AN6717		Pensub1|13585		TrB0232C		Phchr2|2966263		Dicsqu464_1|813512
				put. mdh	NRRL3_08886\NRRL3_09556		AN7633		Pensub1|12923		TrF1064C		\		\
					\		AN6933		Pensub1|3413		TrB0581W		\		\
	oxaloacetate + H2O ---> oxalate + acetate + H+	Oxaloacetate acetylhydrolase	3.7.1.1	oahA	NRRL3_06354	2	AN3805	3	Pensub1|2837	1	\	0	\	0	Dicsqu464_1|927520	1
				put. oah	NRRL3_04875		\		\		\		\		\
					\		AN9369\AN6882		\		\		\		\
	acetate + ATP + coenzyme A ---> acetyl-CoA + AMP + diphosphate	Acetyl-CoA synthetase	6.2.1.1	acuA	NRRL3_07795	2	AN5626 (acuA)	3	Pensub1|164	2	TrE0806C	3	Phchr2|3025554	1	Dicsqu464_1|887488	1
					NRRL3_03516		AN5833		Pensub1|2200		TrD0931W		\		\
					\		AN8433		\		TrG0216C		\		\
Glyoxylate cycle	pyruvate + hydrogencarbonate + ATP ---> oxaloacetate + ADP +phosphate + H+	Pyruvate carboxylase	6.4.1.1	pycA	NRRL3_08073	1	AN4462	2	Pensub1|7776	2	TrA1623W	1	Phchr2|2900690	1	Dicsqu464_1|921751	1
					\		AN11009		Pensub1|4739		\		\		\
	pyruvate ---> acetyl-CoA	Pyruvate dehydrogenase complex	1.8.1.4/1.2.4.1/2.3.1.12		NRRL3_01584	6	AN9403	5	Pensub1|5021	6	TrC1417C	6	Phchr2|3002302	5	Dicsqu464_1|915044	6
					NRRL3_04398		AN6708		Pensub1|13588		TrE0976C		Phchr2|2985889		Dicsqu464_1|1036643
				lpdA	NRRL3_04756		AN12465		Pensub1|10017		TrB0694W		Phchr2|2983778		Dicsqu464_1|923934
				pdaA	NRRL3_04970		AN5162		Pensub1|13018		TrD0277W		Phchr2|2974172		Dicsqu464_1|911366
					NRRL3_05302		AN2964		Pensub1|10313		TrA1312C		Phchr2|3001648		Dicsqu464_1|940711
				put. pda	NRRL3_09769		\		\		\		\		\
					\		\		Pensub1|1222		TrF0257C		\		Dicsqu464_1|930571
	glyoxylate + acetyl-CoA +H2O ---> (S)-malate + coenzyme A + H+	Malate synthase	2.3.3.9		NRRL3_03733	1	AN6653 (acuE)	1	Pensub1|730	1	TrD1203W	1	Phchr2|3010822	1	Dicsqu464_1|176872	1
	(S)-malate + NAD+ ---> oxaloacetate + NADH + H+	Malate dehydrogenase	1.1.1.37	mdhA	NRRL3_03570	4	AN6499	4	Pensub1|9250	4	TrF0616W	4	Phchr2|2910636	2	Dicsqu464_1|865709	2
					NRRL3_04395		AN6717		Pensub1|13585		TrB0232C		Phchr2|2966263		Dicsqu464_1|813512
				put. mdh	NRRL3_08886\NRRL3_09556		AN7633		Pensub1|12923		TrF1064C		\		\
					\		AN6933		Pensub1|3413		TrB0581W		\		\
	oxaloacetate + acetyl-CoA + H2O ---> citrate + coenzyme A + H+	2-methylcitrate synthase	2.3.3.1/2.3.3.16	mcsA	NRRL3_03739	3	AN6650 (mcsA)	2	Pensub1|720	2	TrD0058W	2	Phchr2|2931976	3	Dicsqu464_1|1042648	3
		Citrate synthase		citA	NRRL3_00547		AN8275 (citA)		Pensub1|5245		TrC0275C		Phchr2|3034056		Dicsqu464_1|911917
					NRRL3_00288		\		\		\		\		\
					\		\		\		\		Phchr2|2988828		Dicsqu464_1|918052
	citrate ---> cis-aconitate + H2O / cis-aconitate + H2O ---> D-threo-isocitrate	Aconitate hydratase	4.2.1.3	acoA	NRRL3_11573	4	AN5525 (acoA)	2	Pensub1|3247	3	TrB0668W	2	Phchr2|3028433	2	Dicsqu464_1|826497	2
				acoB	NRRL3_00316		AN3894 (acoB)		Pensub1|12188		TrA0551W		Phchr2|2987519		Dicsqu464_1|866315
				put. aco	NRRL3_05366\NRRL3_06865		\		Pensub1|11370		\		\		\
	D-threo-isocitrate ---> succinate + glyoxylate	Isocitrate lyase	4.1.3.1	acuD	NRRL3_02395	1	AN5634 (acuD)	2	Pensub1|12642	2	TrA1235W	2	Phchr2|3004959	2	Dicsqu464_1|920014	2
				put. acu	\		AN8755 (mclA)		Pensub1|779		TrD0057C		Phchr2|3030826		Dicsqu464_1|919738
	oxaloacetate + H2O ---> oxalate + acetate + H+	Oxaloacetate acetylhydrolase	3.7.1.1	oahA	NRRL3_06354	2	AN3805	3	Pensub1|2837	1	\	0	\	0	Dicsqu464_1|927520	1
				put. oah	NRRL3_04875		\		\		\		\		\
					\		AN9369\AN6882		\		\		\		\
	acetate + ATP + coenzyme A ---> acetyl-CoA + AMP + diphosphate	Acetyl-CoA synthetase	6.2.1.1	acuA	NRRL3_07795	2	AN5626 (acuA)	3	Pensub1|164	2	TrE0806C	3	Phchr2|3025554	1	Dicsqu464_1|887488	1
				put. acu	NRRL3_03516		AN5833		Pensub1|2200		TrD0931W		\		\
					\		AN8433		\		TrG0216C		\		\
