# Supplementary material for: The Sugar Metabolic Model of Aspergillus niger Can Only Be Reliably Transferred to Fungi of Its Phylum
Source: J Fungi (Basel). 2022 Dec 17;8(12):1315. doi: 10.3390/jof8121315 (PMC9781776; doi:10.3390/jof8121315)
Supplement: Supplementary file 1 [file jof-08-01315-s001.zip › jof-2056969-supplementary/Supplementary Table S4.xlsx]

## Sheet: Supplementary TableS4
Supplementary Table S4: Expression profiling of sugar metabolism-related genes in six fungi.
In this table, there are six sheets. Each sheet depicts the expression profiling of sugar metabolism-related genes in A. niger, A. nidulans, P. subrubescens, T. reesei, P. chrysosporium and D. squalens, respectively.

## Sheet: A. niger
Supplementary Table 4. Microarray expression profile of genes involved in sugar meatabolic pathways of A. niger (used for Supplementary Fig. S1).
put. means putative genes.
Pathways	NRRL3_model_ID	Gene_Name	EC number	D-mannose	D-galacturonic acid	L-rhamnose	D-galactose	D-glucose	D-fructose	L-arabinose	D-xylose
PPP	NRRL3_00234		1.1.1.44	77.6548	135.257	97.6861	59.5784	650.426	105.255	215.036	92.121
PPP	NRRL3_00279	rpeA	5.1.3.1	738.629	69.4808	88.5074	363.837	461.383	583.701	94.7738	557.564
TCA;Glyoxylate cycle	NRRL3_00316	acoB	4.2.1.3	1503.05	576.565	462.615	1656.48	1350.4	583.385	622.021	401.055
PCP	NRRL3_00319		1.1.1.9	64.2237	204.45	418.648	170.73	57.7474	66.8253	118.119	72.4734
TCA;Glyoxylate cycle	NRRL3_00547	citA	2.3.3.1/2.3.3.16	3150.26	1101.4	1285.51	1694.97	3125.38	3624.05	3739.82	6549.64
PPP	NRRL3_00588	rbtA	2.7.1.47	361.233	465.391	429.361	300.53	267.995	351.689	265.85	288.157
TCA	NRRL3_00603		6.2.1.4/6.2.1.5	503.955	284.546	430.889	379.088	758.707	958.489	1118.3	1320.78
PPP	NRRL3_00895	tktC	2.2.1.3	19.5138	35.9111	31.1589	31.2365	21.1402	21.8219	29.2796	21.0326
PCP	NRRL3_00896		1.1.1.12	73.9392	441.648	312.651	148.327	62.9701	92.2216	247.618	90.5039
Leloir	NRRL3_00925	ugeA	5.1.3.2	1088.92	664.46	416.009	575.725	1670.26	1166.71	2221.38	1032.54
TCA	NRRL3_00966		1.3.5.1	963.451	1362.64	1685.82	1313.59	2116.89	548.154	3033.87	846.429
Glycolysis	NRRL3_00967	put. fba	4.1.2.13	27.5075	44.4888	527.826	30.0804	27.3346	28.1735	41.2357	25.7315
PPP	NRRL3_00968		1.1.1.44	97.491	523.948	7054.03	118.818	155.939	112.76	261.461	109.713
Glycolysis	NRRL3_01004	tpiA	5.3.1.1	8377.72	4026.6	4285.26	4108.33	8200.14	6696.35	6547.63	5250
non-phosphorylated DeLey-Doudoroff pathway;Glycerol	NRRL3_01127	dakA	2.7.1.28;2.7.1.29	149.257	3764.01	1645.86	4022.4	312.598	206.324	625.678	483.825
L-rhamnose	NRRL3_01493	lrlA	3.1.1.65	80.7195	263.86	983.048	115.915	137.451	80.2004	208.548	71.1896
L-rhamnose	NRRL3_01494	lraA	1.1.1.173	25.5369	237.879	2323.11	21.3173	24.7263	25.5727	67.3011	25.6243
L-rhamnose	NRRL3_01495	lrdA	4.2.1.90	39.9641	2135.65	14590.4	62.2758	61.0001	56.5872	355.441	61.9753
TCA;Glyoxylate cycle	NRRL3_01584		1.8.1.4/1.2.4.1/2.3.1.12	2337	508.16	425.772	713.954	1708.17	1648.19	1181.47	2377.06
the oxidoreductive pathway	NRRL3_01929	gutB	1.1.1.14	3385.53	6714.29	7395.98	3607.53	4241.17	2932.41	3186.65	3363.9
PCP;the oxidoreductive pathway	NRRL3_01952	xyrA	1.1.1.21;1.1.1.307	82.3679	1334.91	116.815	107.559	85.919	107.05	8313.18	10714.1
PPP	NRRL3_02043	pglA	3.1.1.31	923.943	593.133	563.58	535.048	1207.97	1188.34	837.804	1377.63
Glycerol	NRRL3_02122	gfdA	1.1.1.8	293.09	106.148	192.271	125.957	253.679	217.153	175.649	277.113
D-gluconate	NRRL3_02165		3.1.1.17	49.2779	46.9704	39.2115	40.6354	48.3241	44.6697	36.9498	35.8251
Glycerol	NRRL3_02193	gldB	1.1.1.156	5339.89	720.884	617.538	637.039	5578.93	2283.25	2342.9	2319.8
D-gluconate	NRRL3_02224	gukA	2.7.1.12	57.0341	90.1137	93.6716	39.4862	48.4477	51.1295	53.2892	56.9531
Glyoxylate cycle	NRRL3_02395	acuD	4.1.3.1	3878.79	12812	11968.7	9081.19	2574.61	4312.14	13056.6	14592
PCP	NRRL3_02523	ladA	1.1.1.12;1.1.1.9	155.46	934.205	193.672	180.786	91.1372	142.252	6280.77	2401.85
Leloir	NRRL3_02566		5.1.3.2	18.2858	17.904	20.014	17.1146	16.147	18.0461	16.1241	17.3877
Leloir	NRRL3_02636		5.1.3.2	56.1647	229.138	5176.4	70.3049	58.8708	61.717	94.8246	53.5608
TCA	NRRL3_02775		1.3.5.1	1305.88	1432.61	1734.75	1454.66	2135.57	860.454	2594.06	1042.98
PCP;the oxidoreductive pathway	NRRL3_02807		1.1.1.21	60.7086	138.415	136.756	76.7177	65.8568	79.1044	85.2119	44.3869
D-gluconate	NRRL3_02840		3.1.1.17	455.136	395.065	378.162	207.613	292.363	322.119	435.398	369.531
D-gluconate	NRRL3_02841	goxC	1.1.3.4	61.3646	33.3556	45.8853	50.6003	39.5268	39.0305	31.9967	42.7839
PCP;the oxidoreductive pathway	NRRL3_02854		1.1.1.21	27.8496	30.746	26.2103	26.2987	30.677	32.5266	28.4069	29.352
Leloir	NRRL3_02929		5.1.3.2	73.8037	56.9281	59.1158	62.4398	66.3009	73.8799	45.0817	61.6199
Glycolysis;Mannose	NRRL3_03068	glkA	2.7.1.2	1073.45	427.785	427.435	610.867	925.96	570.304	403.438	1004.99
Glycolysis	NRRL3_03100	put. pgm	5.4.2.12	64.9125	30.8202	34.2782	43.0539	44.0506	37.7087	33.9729	113.526
TCA	NRRL3_03113	fumR	4.2.1.2	2481.22	1898.36	2714.55	1014.21	2592.34	1603.61	2365.01	3179.51
non-phosphorylated DeLey-Doudoroff pathway	NRRL3_03123		1.1.1.48	61.815	85.163	102.977	84.9723	64.5277	58.4201	76.5581	52.7949
L-rhamnose	NRRL3_03333		4.1.2.53	54.4456	117.888	103.786	70.644	44.1488	54.2594	93.4674	60.3652
Leloir	NRRL3_03410		5.1.3.2	18.5497	16.6819	18.4029	18.0986	18.6235	17.4057	19.9343	19.2148
TCA;Glyoxylate cycle	NRRL3_03516		6.2.1.1	103.166	227.022	305.869	165.444	104.769	97.5217	248.413	166.584
TCA;Glyoxylate cycle	NRRL3_03570	mdhA	1.1.1.37	4549.64	3152.24	3503.54	2876.29	4381.09	4085.47	6289.89	3711.83
Glyoxylate cycle	NRRL3_03733		2.3.3.9	1066.44	5395.71	5046.87	4211.73	1052.64	1321.77	6119.93	6158.09
TCA;Glyoxylate cycle	NRRL3_03739	mcsA	2.3.3.1/2.3.3.16	576.234	1897.73	2357.31	1127.57	367.149	333.778	4075.9	928.095
PCP	NRRL3_03933		1.1.1.9	48.7181	57.1487	56.7095	46.4203	33.809	40.1433	75.3228	49.1123
Glycerol	NRRL3_04170	gfdB	1.1.1.8	14.4383	15.8001	16.6932	16.0022	14.1037	14.3819	14.5246	15.1996
PPP	NRRL3_04177	rbkA	2.7.1.15	265.355	215.483	89.4806	148.731	277.045	283.616	407.482	180.619
D-gluconate	NRRL3_04261	gox	1.1.3.4	21.2568	18.8457	18.2023	18.6157	24.1382	21.6771	17.7071	17.7824
PCP;the oxidoreductive pathway	NRRL3_04328	sdhA	1.1.1.12;1.1.1.9;1.1.1.14	36.9371	37.1283	39.9498	2772.66	101.297	51.5504	72.0039	431.545
TCA;Glyoxylate cycle	NRRL3_04395		1.1.1.37	2362.8	1488.2	1637.87	1036.64	2297.53	2662.18	4435.55	6588.91
TCA;Glyoxylate cycle	NRRL3_04398		1.8.1.4/1.2.4.1/2.3.1.12	795.255	635.904	1086.2	1516.57	2740.19	200.767	2480.05	2317.84
PCP	NRRL3_04471	xkiA	2.7.1.17	104.773	228.81	76.8708	118.099	82.4596	93.171	3740.82	3664.51
PPP	NRRL3_04473	talB	2.2.1.2	33.0551	88.9455	174.519	38.9321	44.8848	39.2449	466.842	1011.58
TCA	NRRL3_04474	carC	1.3.5.1	1857.92	1826.86	2105.73	1576.24	2987.01	1238.83	4304.72	1220.33
PCP	NRRL3_04510	lxrB	1.1.1.10	3835.02	709.966	703.138	634.92	3651.65	3220.33	3202.13	4756.51
PPP	NRRL3_04528	talA	2.2.1.2	7618.28	3949.67	1474.64	1933.87	7705.54	6563.93	6138.41	10729.2
Mannose	NRRL3_04753		5.4.2.8	580.446	817.428	926.29	706.209	789.243	357.604	719.552	809.64
TCA;Glyoxylate cycle	NRRL3_04756	lpdA	1.8.1.4/1.2.4.1/2.3.1.12	987.252	585.177	755.387	476.502	989.343	655.224	819.534	1367.92
Glyoxylate cycle	NRRL3_04875		3.7.1.1	87.2332	41.0564	54.0542	78.9568	100.423	160.191	67.1663	104.945
Glycolysis	NRRL3_04921	pkiA	2.7.1.40	7237.64	4621.59	1370.29	2898.83	3971.84	5541.37	4583.91	7341.3
TCA	NRRL3_04943		1.3.5.1	55.0355	66.345	93.4341	63.2765	50.3157	54.5841	44.2696	50.5592
TCA;Glyoxylate cycle	NRRL3_04970	pdaA	1.8.1.4/1.2.4.1/2.3.1.12	2485.37	511.987	882.801	686.942	2303.08	1562.6	962.489	2156.37
PCP;the oxidoreductive pathway	NRRL3_05038		1.1.1.21	153.713	262.539	471.072	124.56	126.654	94.267	332.01	250.727
Glycolysis;Mannose;the oxidoreductive pathway	NRRL3_05100	hxkA	2.7.1.1;2.7.1.7;2.7.1.4	1544.14	436.349	306.5	622.71	1572.47	1998.63	656.858	1368.14
TCA	NRRL3_05239	sdhA	1.3.5.1	2919.56	3323.53	4464.41	3194.34	3513.61	831.496	3631.07	1870.48
TCA	NRRL3_05263	icdA	1.1.1.42/1.1.1.41	4602.87	4427.6	4090.16	2545.65	4288.99	4365.51	3637.78	3589.84
PPP	NRRL3_05283	gsdA	1.1.1.49	3912.1	3252.01	979.78	2651.27	3619.85	4727.45	3074	8142.71
TCA;Glyoxylate cycle	NRRL3_05302		1.8.1.4/1.2.4.1/2.3.1.12	494.361	112.153	72.2743	205.724	466.363	517.283	279.713	936.597
Leloir	NRRL3_05343		5.1.3.2	356.696	191.297	54.8588	231.367	106.398	109.562	164.151	78.7992
TCA;Glyoxylate cycle	NRRL3_05366		4.2.1.3	21.2521	20.4601	20.5465	17.5353	19.8005	18.7895	17.9122	19.4458
Leloir	NRRL3_05510	galm	5.1.3.3	375.982	5388.04	3040.97	1960.69	427.311	482.205	5043.08	631.993
Leloir	NRRL3_05547		5.1.3.2	65.4845	213.738	1574	61.0307	61.4482	54.7596	147.911	72.8517
D-galacturonic acid	NRRL3_05649	gaaC	4.1.2.54	94.5827	12650	2722.86	128.264	106.52	132.739	577.833	86.877
D-galacturonic acid	NRRL3_05650	gaaA	1.1.1.365	51.402	8932.57	975.541	142.516	31.0915	39.9368	321.583	76.8653
Leloir	NRRL3_05655	pgmB	5.4.2.2	1320.43	1612.48	1587.45	990.866	1158.14	800.45	565.368	410.187
TCA	NRRL3_05660		1.3.5.1	24.9293	25.9703	23.7562	25.4828	31.882	27.3016	26.7385	24.1181
Glycolysis	NRRL3_05672	fbaA	4.1.2.13	9169.22	5173.39	7791.5	5198.16	7541.95	6586.01	7476.46	7721.35
PPP	NRRL3_05756	tktB	2.2.1.1	15.0417	14.195	16.3692	71.7693	19.1637	13.6194	16.0972	116.292
TCA	NRRL3_05826		1.3.5.1	18.0577	25.3296	26.7715	19.8745	18.3755	15.8604	25.0399	22.3371
Leloir	NRRL3_05970	galT	2.7.7.12	618.591	382.175	444.123	754.198	579.976	724.354	3114.01	3209.7
PPP	NRRL3_06024	rpiB	5.3.1.6	1194.53	4477.65	3576.34	2557.14	1643.48	814.907	3533.24	2353.89
Glycolysis	NRRL3_06025	tpiB	5.3.1.1	110.759	216.852	134.853	379.663	119.696	85.2973	291.466	185.647
TCA;Glyoxylate cycle	NRRL3_06354	oahA	3.7.1.1	8442.74	12809.9	12664.1	9042.22	4827.31	9976.21	16211.9	15433.1
non-phosphorylated DeLey-Doudoroff pathway	NRRL3_06411		1.1.1.48	2450.96	566.755	623.732	1136.62	2214.93	1085.19	270.225	1946.94
TCA	NRRL3_06528		6.2.1.4/6.2.1.5	604.792	330.678	445.731	350.389	703.752	621.024	576.438	633.08
TCA	NRRL3_06773		1.3.5.1	1027.57	6379.89	11377.9	6636.27	1824.74	671.002	2498.93	1478.16
Glycolysis	NRRL3_06849	put. pgm	5.4.2.12	682.141	34.1218	32.3759	54.2276	390.134	393.558	107.364	487.676
TCA;Glyoxylate cycle	NRRL3_06865		4.2.1.3	20.3016	25.1607	34.7954	19.3277	20.7871	20.9273	18.4585	22.0415
Glycolysis	NRRL3_06888	pgiA	5.3.1.9	3666.14	2784.01	897.949	1795.27	3802.5	3658.28	2712.3	4815.61
D-galacturonic acid;D-gluconate	NRRL3_06890	gaaB	4.2.1.146;4.2.1.140	360.095	13262.5	265.48	172.532	362.887	387.879	704.008	519.858
D-galacturonic acid	NRRL3_06930	garB	1.1.1.365	426.416	802.383	3081.63	192.754	324.774	407.953	709.865	467.687
Leloir	NRRL3_06978	galK	2.7.1.6	341.407	418.87	383.636	352.913	532.631	547.521	1437.71	1264.36
Glycolysis	NRRL3_07072	pgmA	5.4.2.12	4271.48	385.752	659.069	721.008	2679.21	2395.14	886.505	3907.82
Glycolysis	NRRL3_07271	gpdA	1.2.1.12	14436.6	4424.74	7873.74	8895.92	14034.7	12070.7	10877	11847.7
PCP;the oxidoreductive pathway	NRRL3_07282		1.1.1.21	26.8844	178.676	33.8725	24.6006	21.6881	20.7885	19.9327	19.3995
PCP;the oxidoreductive pathway	NRRL3_07283	ladB	1.1.1.9;1.1.1.-	36.8302	107.271	102.954	11644	36.3278	64.041	28.1303	29.6818
the oxidoreductive pathway	NRRL3_07289	xhrA	1.1.1.-	21.3926	21.5921	19.8339	4145.83	18.0262	21.8876	18.8213	19.7295
D-gluconate	NRRL3_07416		3.1.1.17	18.9064	16.319	17.9468	17.3931	17.4442	18.6705	19.1127	16.3112
TCA;Glyoxylate cycle	NRRL3_07795	acuA	6.2.1.1	7158.44	11755.2	12211.1	10595.5	5470.78	6728.52	10479.4	11004.5
Glycolysis	NRRL3_07819	fbpA	3.1.3.11	2130.25	5546.21	9303.48	2345.69	2521.13	1218.8	3840.01	2316.33
Mannose	NRRL3_07837	mgtB	2.7.7.13	184.851	198.67	209.62	188.926	366.817	226.134	444.065	314.275
Glycerol	NRRL3_07842	glcA	2.7.1.30	849.204	4516.44	1723.36	2511.26	612.298	1630.06	752.506	908.644
TCA	NRRL3_07854		1.2.4.2/2.3.1.61/1.8.1.4	952.628	721.715	1028.35	889.462	1093.06	585.348	865.588	1666.24
Mannose	NRRL3_07971		5.3.1.8	27.7786	25.1886	25.1962	27.6032	46.2968	29.6415	28.4173	25.5294
non-phosphorylated DeLey-Doudoroff pathway	NRRL3_08012	dgdB	4.2.1.6/4.2.1.140	19.0002	1138.95	843.148	29.0687	19.3586	19.9089	17.4019	15.1763
TCA;Glyoxylate cycle	NRRL3_08073	pycA	6.4.1.1	12756.1	12970.9	14253	10599.9	9581.18	9936.02	11505.9	17519.6
PCP	NRRL3_08407		1.1.1.12	22.0653	115.739	103.832	39.3515	18.6884	22.7009	34.4456	21.8173
L-rhamnose	NRRL3_08604	lkaA	4.1.2.53	247.556	1649.14	8462.14	377.798	306.682	221.122	590.467	351.403
PCP	NRRL3_08821		1.1.1.9	20.9806	33.6048	32.8673	26.4359	18.7455	19.914	23.1202	17.0464
L-rhamnose	NRRL3_08837		1.1.1.173	25.4484	102.744	89.393	33.2402	18.9292	25.8125	111.706	22.4915
Glycolysis	NRRL3_08838	put. fba	4.1.2.13	17.7104	35.6523	95.82	17.8346	19.3965	19.1938	27.013	18.1953
non-phosphorylated DeLey-Doudoroff pathway	NRRL3_08839		3.1.1.25	53.4086	207.366	809.861	52.0191	62.1902	61.4408	300.021	62.0814
the oxidoreductive pathway	NRRL3_08842		1.1.1.14	14.9409	14.607	15.1372	14.6313	13.5056	14.1158	14.5895	12.832
TCA;Glyoxylate cycle	NRRL3_08886		1.1.1.37	106.5	368.155	217.159	99.8027	117.457	136.38	206.337	132.914
D-gluconate	NRRL3_08917	gox	1.1.3.4	18.6929	17.161	16.775	19.3703	18.0926	20.1577	19.6449	18.1511
PCP	NRRL3_09204	xdhA	1.1.1.12;1.1.1.9	1070.05	1936.25	1479.24	856.589	601.273	484.823	11981.6	9078.41
TCA	NRRL3_09217		1.2.4.2/2.3.1.61/1.8.1.4	2353.77	1739.13	2749.84	1995.43	2360.7	2091.56	3117.91	2526.26
Leloir	NRRL3_09251		5.1.3.3	105.977	776.44	181.435	195.945	75.1843	125.25	3684.52	2497.96
TCA;Glyoxylate cycle	NRRL3_09556		1.1.1.37	30.5876	128.839	24.409	28.875	31.1936	29.6919	31.2279	27.6403
PPP	NRRL3_09641	gndB	1.1.1.44	18.2292	14.1675	14.3351	16.2712	15.5305	15.2684	14.1191	14.2275
D-gluconate	NRRL3_09685	gox	1.1.3.4	15.387	15.452	13.8279	14.2158	18.5157	15.8814	14.095	14.7311
TCA;Glyoxylate cycle	NRRL3_09769		1.8.1.4/1.2.4.1/2.3.1.12	26.9575	28.825	33.491	39.0164	27.1054	25.9903	28.9609	30.9884
PCP	NRRL3_09880		1.1.1.10	191.801	988.536	2369.26	95.0716	411.026	221.439	2942.75	1928.45
Mannose	NRRL3_09951	mgtA	2.7.7.13	294.954	324.866	318.44	258.923	324.558	309.236	319.033	282.907
PPP	NRRL3_09981	gndA	1.1.1.44	6967.72	4553.66	1576.93	2122.52	7356.11	6990.31	6121.67	11559.8
PCP;the oxidoreductive pathway;D-galacturonic acid	NRRL3_10050	larA	1.1.1.21;1.1.1.307;1.1.1.372	1304.69	7592.43	496.664	326.026	1322.31	792.627	7323.18	5339.82
PPP	NRRL3_10107	rpiA	5.3.1.6	428.939	388.748	292.486	268.815	400.802	348.742	716.581	647.914
Glycolysis	NRRL3_10297	pfkA	2.7.1.11	2343.3	415.933	237.43	732.352	3311.18	1867.34	1288.46	2990.47
non-phosphorylated DeLey-Doudoroff pathway	NRRL3_10522	dgdA	4.2.1.6/4.2.1.140	76.7474	743.65	4440.57	209.466	93.7181	66.0062	428.878	72.2853
Glycolysis	NRRL3_10666	enoA	4.2.1.11	14303.1	5073.05	7101.73	7490.47	13904	12238.2	9907.4	14115.8
Mannose	NRRL3_10685	pmmA	5.4.2.8	911.147	617.899	409.675	379.089	736.99	1004.98	929.405	455.006
TCA	NRRL3_10706		1.1.1.42/1.1.1.41	2899.99	1334.1	985.713	1210.16	2691.87	2760.74	2425.32	3410.82
Glycerol	NRRL3_10724		1.1.5.3	1501.76	3802.07	727.351	2302.6	1324.13	823.962	520.185	931.848
PCP;the oxidoreductive pathway	NRRL3_10868	xyrB	1.1.1.21;1.1.1.307	355.024	328.356	91.3534	102.228	357.179	157.628	3401.96	5982.53
PCP	NRRL3_10884	lxrA	1.1.1.10	141.043	653.85	125.027	90.7554	105.924	96.5273	5242.24	1872.19
Glycolysis	NRRL3_10908	pgkA	2.7.2.3	8582.69	1388.95	3371.51	1997.8	7833.46	5815.88	3633.06	8845.47
Glycerol	NRRL3_10933	gppA	3.1.3.21	112.308	70.1115	63.4444	83.1293	116.343	153.721	114.074	176.972
TCA	NRRL3_11113		1.3.5.1	14.8005	16.6866	21.758	14.2349	12.2954	13.1707	15.2626	13.5916
TCA	NRRL3_11176		1.1.1.42/1.1.1.41	2462.49	923.785	623.365	943.065	2397.73	2517.96	1437.96	2900.81
Mannose	NRRL3_11229	pmiA	5.3.1.8	800.576	688.285	554.006	369.849	685.803	669.031	696.518	575.807
PPP	NRRL3_11249	tktA	2.2.1.1	11189.7	8028.59	4388.86	5035.24	9889.99	8498.73	8498.1	11979.1
PCP	NRRL3_11473		1.1.1.9	20.5174	35.164	22.0418	18.7776	19.15	19.8575	190.934	104.957
TCA;Glyoxylate cycle	NRRL3_11573	acoA	4.2.1.3	4318.85	3685.24	1879.68	3358.07	4301.52	4054.74	4151.58	5422.27
TCA	NRRL3_11670		1.3.5.1	30.2243	52.4907	32.2378	37.6585	433.355	29.788	497.435	29.672
Glycerol	NRRL3_11685	gppB	3.1.3.21	45.5731	25.3617	28.2474	32.6253	41.73	39.1459	25.7091	33.3254
TCA	NRRL3_11728		1.2.4.2/2.3.1.61/1.8.1.4	16.7565	14.3477	13.6739	15.2538	15.5865	14.9112	13.653	14.3944
Glycolysis;Mannose;the oxidoreductive pathway	NRRL3_11729	put. hxk	2.7.1.1;2.7.1.7;2.7.1.4	17.3338	15.0095	16.4003	15.9031	16.5175	17.7805	15.7198	16.3107
TCA;Glyoxylate cycle	NRRL3_00288		2.3.3.1/2.3.3.16	NA	NA	NA	NA	NA	NA	NA	NA
TCA	NRRL3_11727		1.2.4.2/2.3.1.61/1.8.1.4	NA	NA	NA	NA	NA	NA	NA	NA
PPP	NRRL3_10165	tktC	2.2.1.3	NA	NA	NA	NA	NA	NA	NA	NA
PPP	NRRL3_08784		1.1.1.44	NA	NA	NA	NA	NA	NA	NA	NA
Glycolysis	NRRL3_03214	put. gpd	1.2.1.12	NA	NA	NA	NA	NA	NA	NA	NA
D-gluconate	NRRL3_01716		4.1.2.51	NA	NA	NA	NA	NA	NA	NA	NA

## Sheet: A. nidulans
Supplementary Table 4. Expression profile (FPKM values) of genes involved in sugar meatabolic pathways of A. nidulans (used for Figure 3 and Supplementary Fig. S1).
put. means putative genes.
Pathways	GeneID	Gene_Name	EC number	D-glucose	D-fructose	D-galactose	D-mannose	L-rhamnose	D-xylose	L-arabinose	D-galacturonic acid	D-glucuronic acid
non-phosphorylated DeLey-Doudoroff pathway;Glycerol	AN0034	dakA	2.7.1.28;2.7.1.29	12.0333	15.0667	15.19	12.1267	205.513	4.49	34.77	17.5567	93.4333
PPP	AN0240	talA	2.2.1.2	1727.58	1778.57	230.48	1910.01	372.637	3127.25	2691.08	4507.45	2102.05
PPP	AN0285	pglA	3.1.1.31	160.01	197.877	218.88	177.627	175.733	226.857	289.637	244.487	92.8933
Glycerol	AN0351	gfdA	1.1.1.8	56.94	55.0233	49.2667	64.8167	50.1633	43.86	46.39	32.1733	74.11
PCP;the oxidoreductive pathway	AN0423	xyrA	1.1.1.21;1.1.1.307	29.7	28.7367	91.0433	59.4233	131.39	6016.01	1033.84	289.493	251.327
the oxidoreductive pathway	AN0443	gutB	1.1.1.14	130.527	81.2833	32.3433	135.173	49.5567	50.6933	41.14	32.9633	33.9967
PPP	AN0593		1.1.1.44	23.01	29.0267	41.19	21.4133	61.1633	13.0767	25.1033	20.7433	51.5933
Mannose	AN0667	manA	5.3.1.8	74.8933	75.3567	47.4267	81.5433	53.39	44.4533	48.3967	37.0033	65.9267
PPP	AN0672		1.1.1.44	46.34	37.1333	27.4067	42.03	37.1467	43.03	57.9267	43.8267	40.8633
PPP	AN0688	TKT	2.2.1.1;2.2.1.3	457.617	438.35	68.9	580.093	173.683	580.86	1225.74	1084.53	733.883
Leloir	AN0746		5.1.3.2	2.64	3.36667	5.55667	2.17667	250.907	2.06667	35.4233	7.54667	14.46
PCP;the oxidoreductive pathway	AN0774		1.1.1.9;1.1.1.14	5.78667	5.86	2.77333	6.30667	26.9267	8.43	50.6433	9.49333	833.637
TCA	AN0896		1.3.5.1	133.133	138.257	101.077	136.473	746.073	111.1	150.453	507.147	227.873
PCP;the oxidoreductive pathway	AN0942	ladA	1.1.1.12;1.1.1.9;1.1.1.14	8.09667	9.41667	13.4467	12.3033	81.54	145.133	2162.44	23.39	37.8733
TCA	AN1003		1.1.1.42/1.1.1.41	316.35	302	107.293	266.13	123.917	348.11	228.713	215.81	112.103
PCP	AN10169	lxrA	1.1.1.10	17.7367	15.5367	24.8133	31.4867	51.29	182.897	2167.81	14.6333	11.46
Leloir	AN10222		5.1.3.3	55.4733	66.3967	113.98	59.2467	119.627	36.3	74.5233	68.8133	111.8
PPP	AN10233	gndB	1.1.1.44	0.62	2.01333	38.3867	1.37667	7.27	2.31333	2.29333	2.89	0.866667
TCA	AN10296		1.3.5.1	38.5833	20.75	1.75333	28.8967	3.29667	13.0433	8.40667	8.46333	2.63333
non-phosphorylated DeLey-Doudoroff pathway	AN10599	dgdA	4.2.1.6/4.2.1.140	2.45	4.34333	5.62	1.69667	254.213	1.51667	16.6767	2.90333	14.9967
TCA	AN10642		1.3.5.1	27.5	20.7367	21.3767	23.7167	12.2967	26.0067	21.0067	19.9567	15.2567
Mannose	AN10710	pmmA	5.4.2.8	190.667	182.49	90.9433	192.12	116.58	97.0567	101.37	70.3	144.197
PPP	AN10783		1.1.1.44	99.4833	83.0333	782.083	75.9433	332.377	66.3267	253.247	819.24	170.66
TCA;Glyoxylate cycle	AN11009		6.4.1.1	0.08	0.27	0.03	0.0766667	11.07	0.0833333	0.05	0.0366667	1.56667
Glycerol	AN1216	gppA	3.1.3.21	59.5067	37.3767	48.3667	55.6367	27.2233	48.8667	39.73	41.1267	36.03
Glycolysis	AN1246	pgkA	2.7.2.3	884.463	992.423	79.5533	1083.93	1585.96	535.167	358.943	708.893	255.41
TCA;Glyoxylate cycle	AN12465	lpdA	1.8.1.4/1.2.4.1/2.3.1.12;1.2.4.2/2.3.1.61/1.8.1.4	224.22	191.763	90.7133	216.33	218.377	188.23	192.563	199.257	152.967
PCP;the oxidoreductive pathway	AN1274	xyrB	1.1.1.21;1.1.1.307	102.873	109.317	338.787	97.9967	286.767	1814.76	1260.91	277.303	186.92
Glycerol	AN1396		1.1.5.3	58.6067	96.0267	167.76	83.7067	49.6433	133.043	113.35	351.827	99.9367
TCA	AN1543		1.3.5.1	69.09	77.9767	60.7667	42.2467	1172.22	183.423	395.617	333.79	3095.26
PPP	AN1568		2.7.1.47	3.63	8.51667	1.52667	3.51333	9.24667	13.1433	63.5033	2.97	85.5167
PCP;the oxidoreductive pathway	AN1679		1.1.1.21	4.73	5.94667	8.28	5.80333	13.46	4.17667	5.53333	2.34	21.0133
D-gluconate	AN1688		3.1.1.17	41.4533	54.9	31.48	37.3833	185.81	36.01	49.2333	105.13	96
Mannose	AN1715		5.3.1.8	5.06667	7.33333	76.79	5.52333	24.3633	55.2367	8.82	4.08	6.2
Glycolysis	AN1888	put. fba	4.1.2.13	2.03	2.23667	2.63333	2.25	9.83333	1.79667	4.90667	1.17667	10.8467
Mannose	AN1911	mgtA	2.7.7.13	100.713	107.947	54.4533	105.967	128.143	41.89	49.9567	48.14	133.023
D-gluconate	AN2112		3.1.1.17	10.09	11.1133	25.2667	9.96	22.5467	33.44	88.7433	6.97	5.68333
Glycolysis	AN2180		2.7.1.1/2.7.1.2	50.7233	60.9133	47.08	58.0933	47.4133	47.63	57.5667	149.393	48.03
non-phosphorylated DeLey-Doudoroff pathway	AN2208		1.1.1.48	75.9333	80.8833	45.3133	81.6833	33.5533	110.693	141.573	222.303	141.24
TCA	AN2295		6.2.1.4/6.2.1.5	185.307	159.423	107.677	185.13	228.257	134.787	131.177	116.283	146.74
TCA	AN2332		1.3.5.1	114.423	125.683	95.2067	111.38	552.017	106.577	142.327	436.197	180.723
Glycolysis	AN2334	put. fba	4.1.2.13	9.01667	7.67667	6.85333	5.78333	280.443	20.73	423.353	30.16	16.4367
PPP	AN2335		1.1.1.44	7.47	8.44	6.97667	6.25	319.7	25.1267	593.583	19.68	12.23
TCA	AN2436		6.2.1.4/6.2.1.5	499.23	262.75	63.3033	751.383	68.5333	62.2133	70.7433	98.57	770.333
PPP	AN2440	rpiA	5.3.1.6	249.373	262.49	90.1133	226.953	156.217	339.943	328.753	396.407	298.107
Glycolysis	AN2583	put. gpd	1.2.1.12	10.3867	23.7833	0.23	2.08	21.6167	53.8633	13.52	53.3267	0.12
Glycolysis;Mannose;the oxidoreductive pathway	AN2638	put. hxk	2.7.1.1;2.7.1.7;2.7.1.4	0.28	1.12667	35.96	0.536667	11.96	1.62	7.45667	4.05	1.81333
PCP;the oxidoreductive pathway	AN2666	sdhA	1.1.1.12;1.1.1.9;1.1.1.14	0.986667	1.12667	392.36	0.67	1.8	6.36667	2.05333	1.02333	4.19
D-galacturonic acid	AN2858	gaaA	1.1.1.365	18.8033	18.72	9.57333	22.7967	89.15	12.8767	17.4467	3353.34	6516.48
D-galacturonic acid	AN2859	gaaC	4.1.2.54	45.4833	33.9133	10.1167	44.1533	188.497	23.7567	22.6667	6414.25	7125.91
Leloir	AN2867	pgmB	5.4.2.2	244.743	274.357	255.41	297.88	259.083	139.667	200.457	232.823	340.557
Glycolysis	AN2875	fbaA	4.1.2.13	1045.46	1066.14	250.893	1196.41	1890.49	574.83	444.597	2094.2	649.28
TCA	AN2916	sdhA	1.3.5.1	77.7733	75.42	43.56	73.7433	311.437	67.9667	89.3333	237.083	132.183
Leloir	AN2951		5.1.3.2	411.077	337.8	201.913	563.69	33.7667	422.333	324.557	210.023	710.2
TCA;Glyoxylate cycle	AN2964		1.8.1.4/1.2.4.1/2.3.1.12	130.457	122.2	64.6667	143.45	50.6833	111.58	91.6467	74.2533	78.6533
PPP	AN2981	gsdA	1.1.1.49	422.597	408.797	233.263	470.213	129.293	646.76	1204.8	1856.57	584.643
TCA	AN2999	icdA	1.1.1.42/1.1.1.41	186.023	209.1	69.8467	147.18	575.727	261.803	195.453	392.523	134.333
Glycolysis	AN3059	pgmA	5.4.2.12	403.19	438.19	139.31	444.093	249.46	402.84	291.153	222.45	66.2633
Leloir	AN3119		5.1.3.2	1.61	1.34667	1.78333	1.20667	105.793	1.38	391.947	2.10667	0.95
Leloir	AN3184	galm	5.1.3.3	25.14	25.9467	15.2633	23.1533	109.257	65.8467	374.957	20.0367	41.6333
Glycolysis	AN3223	pfkA	2.7.1.11	122.777	133.463	76.9533	157.163	26.9167	136.337	75.36	33.79	20.23
Leloir	AN3432		5.1.3.3	24.9167	29.9833	26.4967	31.4633	90.1433	1517.56	1519.86	17.3267	64.2667
TCA	AN3466		1.2.4.2/2.3.1.61/1.8.1.4	251.917	222.567	149.89	239.79	350.173	193.423	168.797	218.507	207.823
non-phosphorylated DeLey-Doudoroff pathway	AN3524		1.1.1.48	643.297	797.053	1615.47	641.097	938.327	617.78	629.357	309.553	1032.5
D-gluconate	AN3641	gukA	2.7.1.12	19.1233	27.7833	22.65	20.5733	8.34667	29.6867	30.23	110.707	505.17
L-rhamnose	AN3740	lrlA	3.1.1.65	8.29333	9.63667	50.59	9.44333	714.773	18.08	48.0833	21.9067	37.5033
TCA;Glyoxylate cycle	AN3805	oahA	3.7.1.1	42.1467	31.5633	7.37667	38.24	32.7033	47.0567	56.02	63.5033	29.1667
TCA;Glyoxylate cycle	AN3894	acoB	4.2.1.3	37.3467	35.0367	9.37333	30.1867	16.3133	50.1633	53.8267	31.7667	4.75
Glycerol	AN3916	glcA	2.7.1.30	45.68	64.93	26.69	35.7333	274.56	62.7767	80.4433	139.843	239.803
PPP	AN3954	gndA	1.1.1.44	1005.31	970.09	169.88	1067.07	210.45	1257.51	1609.32	3208.63	1732.03
PCP;the oxidoreductive pathway	AN4114	xyrB	1.1.1.21;1.1.1.307;1.1.1.21	3.18	6.58667	10.3833	2.13	4.82667	4.26333	3.94667	9.64667	6.02667
L-rhamnose	AN4186	lraA	1.1.1.173	16.19	12.9133	13.19	21.1833	2137.23	7.60667	11.88	18.03	32.1
Glycolysis	AN4255		2.7.1.1/2.7.1.2	16.06	13.7533	5.94	13.78	16.1667	18.6767	9.08	6.78667	15.95
the oxidoreductive pathway	AN4336	ladB	1.1.1.9;1.1.1.-;1.1.1.14	0.18	3.22	8172.56	0.156667	0.16	0.16	1.33	0.376667	0.293333
PCP;the oxidoreductive pathway	AN6450		1.1.1.-	4.79	6.30667	13.6567	3.65333	2.60333	12.0867	13.1133	17.1867	1.75333
TCA;Glyoxylate cycle	AN4462	pycA	6.4.1.1	319.203	344.74	154.51	428.957	805.537	330.86	319.967	1166.85	269.13
Mannose	AN4591		5.4.2.8	54.08	57.0133	51.4533	56.9267	103.717	31.8267	40.7067	53.9667	109.65
Leloir	AN4727	galE	5.1.3.2	210.1	186.873	67.7967	233.297	142.69	178.977	253.977	179.71	247.667
PCP;the oxidoreductive pathway	AN4829		1.1.1.21	0.73	1.71667	1.77	1.04667	80.4767	0.51	8.27333	1.31	5.39333
PPP	AN4913	tktB	2.2.1.1	3.01667	6	65.25	4.10333	6.55	6.94333	7.62	0.863333	1.72333
Leloir	AN4957	galK	2.7.1.6	27.1233	30.4633	17.7233	34.25	223.38	33.65	109.957	18.1433	23.5533
PCP;the oxidoreductive pathway	AN5109		1.1.1.21	4.1	4.2	3.39667	5.12333	84.6233	3.52	5.41	21.1967	14.8367
TCA;Glyoxylate cycle	AN5162	pdaA	1.8.1.4/1.2.4.1/2.3.1.12	514.973	408.69	241.857	549	163.987	422.387	354.51	261.853	324.067
Glycolysis	AN5210	pkiA	2.7.1.40	302.273	287.733	170.18	322.843	18	349.01	345.41	212.233	152.677
TCA;Glyoxylate cycle	AN5525	acoA	4.2.1.3	193.763	303.703	159.23	102.2	423.363	462.513	249.513	722.873	81.5733
PCP	AN5547		1.1.1.10	26.35	30.7667	17.4833	30.7	82.0033	47.4233	104.95	128.14	129.023
Glycerol	AN5563	gldB	1.1.1.156	170.927	272.06	124.173	262.387	233.227	235.593	291.327	381.857	175.707
TCA	AN5571		1.2.4.2/2.3.1.61/1.8.1.4	127.41	118.84	113.643	132.907	208.123	111.893	97.06	155.433	99.97
Mannose	AN5586	mpg1	2.7.7.13	111.32	102.473	39.8533	116.723	92.1567	51.2467	48.6367	33.2633	125.917
Glycerol	AN5589	glcA	2.7.1.30	15.6067	34.69	77.4033	23.6667	63.5133	29.7933	49.93	124.01	88.38
Glycolysis	AN5604	fbpA	3.1.3.11	110.573	181.73	52.7167	157.073	716.66	83.75	81.2	596.583	361.337
TCA;Glyoxylate cycle	AN5626	acuA	6.2.1.1	96.8667	150.71	39.3333	105.223	483.42	50.62	95.4067	90.2	240.07
Glyoxylate cycle	AN5634	acuD	4.1.3.1	5.20667	9.54	87.65	6.43333	124.92	9.44333	13.61	60.04	12.5933
L-rhamnose;non-phosphorylated DeLey-Doudoroff pathway	AN5672	lrdA	4.2.1.90;4.2.1.6/4.2.1.140	6.91333	6.22	6.94	7.41	2250.79	5.30667	11.6033	26.9533	13.1033
Glycolysis	AN5746	enoA	4.2.1.11	1575.66	1499.03	172.097	1837.51	1381.14	849.357	571.643	1208.2	462.16
TCA	AN5790		1.1.1.42/1.1.1.41	364.873	319.357	186.82	310.13	146.643	411.813	290.237	331.69	131.387
TCA;Glyoxylate cycle	AN5833		6.2.1.1	6.27667	12.0433	9.27333	5.6	88.76	3.08667	5.92667	7.39333	44.72
PPP	AN5907	rpiB	5.3.1.6	1082.82	1478.69	251.143	1015.26	3371.08	824.323	1196.55	4262.23	3640.16
Glycolysis	AN5908	tpiB	5.3.1.1	48.5667	68.69	33.2367	53.5733	133.69	48.3067	64.5533	120.983	135.1
D-galacturonic acid	AN5986	garB	1.1.1.365	27.0833	31.1033	27.7533	31.3867	463.673	20.8567	68.57	1354.08	827.45
non-phosphorylated DeLey-Doudoroff pathway;D-galacturonic acid;D-gluconate	AN6035	gaaB	4.2.1.6/4.2.1.140;4.2.1.146;4.2.1.140	21.16	16.2733	9.17667	15.8967	309.997	22.8567	72.63	8157.29	2603.5
Glycolysis	AN6037	pgiA	5.3.1.9	440.383	430.833	198.047	481.82	131.513	1135.05	2051.69	2553.42	1141.59
PPP	AN6113		2.2.1.2	3.87	4.76667	6.11667	4.00667	39.4133	3.12667	6.65667	5.86	12.1933
TCA	AN6133		1.3.5.1	2.08	2.18333	2.73667	2.12333	51.1933	1.76333	10.32	7.95	14.8867
PPP	AN6135		1.1.1.44	4.41	7.71	5.95	5.95	35.42	1.99667	7.44667	3.06667	19.26
Leloir	AN6182	galT	2.7.7.12	20.6967	25.0467	117.237	28.1367	109.49	36.6633	127.633	40.1767	22.7633
Leloir	AN6398		5.1.3.2	2.02	3.18	77.76	4.55	8.69333	18.17	5.09333	0.753333	0.633333
TCA;Glyoxylate cycle	AN6499	mdhA	1.1.1.37	615.977	608.103	202.507	623.083	1143.98	283.233	276.033	902.947	944.927
TCA;Glyoxylate cycle	AN6650	mcsA	2.3.3.1/2.3.3.16	49.7933	56.2733	26.2667	34.64	70.4867	58.42	41.7733	87.7567	18.64
Glyoxylate cycle	AN6653	acuE	2.3.3.9	19.5933	15.0167	39.1533	13.7967	52.9867	30.7367	39.5767	45.1367	31.9733
TCA;Glyoxylate cycle	AN6708		1.8.1.4/1.2.4.1/2.3.1.12	431.883	377.593	113.723	477.247	123.363	344.767	266.493	181.25	190.11
TCA;Glyoxylate cycle	AN6717		1.1.1.37	670.223	652.597	298.823	696.137	351.26	581.88	515.117	585.733	290.17
Glycerol	AN6792	gfdB	1.1.1.8	1.17667	2.26	34.3567	1.88667	5.33667	7.02333	4.85667	1.63	0.99
TCA;Glyoxylate cycle	AN6882		3.7.1.1	0.153333	0.0333333	0.733333	0.05	0.333333	0.0366667	0.08	0.85	57.4533
Glycolysis	AN6900	tpiA	5.3.1.1	277.71	266.833	272.197	299.697	428.207	178.393	229.387	703.04	281.26
TCA;Glyoxylate cycle	AN6933		1.1.1.37	2.52	5.84667	39.33	3.30333	16.4533	4.57	9.6	2.77	3.42667
PPP	AN6985	rbtA	2.7.1.47	18.2	21.3633	21.9333	19.4833	31.4633	13.5867	23.0467	12.92	30.33
TCA	AN7000		6.2.1.4/6.2.1.5	191.303	170.49	143.673	197.8	263.023	158.253	140.53	121.967	170.083
PCP;the oxidoreductive pathway;D-galacturonic acid	AN7193	gaaD/larA	1.1.1.21;1.1.1.307;1.1.1.21;1.1.1.372	86.8433	115.12	49.3333	149.41	1481.07	677.913	6185.94	1672.03	412.927
Glycolysis;Mannose;the oxidoreductive pathway	AN7459	hxkA	2.7.1.1;2.7.1.7;2.7.1.4	255.993	270.18	179.293	321.507	96.1	239.093	164.21	190.657	162.77
PPP	AN7588	rpeA	5.1.3.1	190.967	244.117	86.3033	227.363	28.2733	324.01	325.057	1179.93	242.997
TCA;Glyoxylate cycle	AN7633		1.1.1.37	7.92	7.02	9.86	7.45667	19.68	4.89667	6.66333	7.96667	13.0533
D-gluconate	AN7890	goxC	1.1.3.4	7.54	7.96667	16.4333	7.87667	11.1	9.95667	13.02	11.74	7.16
PPP	AN7905		1.1.1.44	0.17	0.173333	10.5767	0.09	0.0666667	0.226667	0.626667	3.34333	0.316667
PCP;the oxidoreductive pathway	AN7954	xyrB	1.1.1.21;1.1.1.307;1.1.1.21	0.29	0.946667	0.563333	0.336667	94.2333	9.02	10.28	152.123	281.963
PPP	AN7995	rbkA	2.7.1.15	8.25	6.20667	5.83333	10.0633	4.79	5.51	5.76667	4.70333	2.29333
PCP;the oxidoreductive pathway	AN8036		1.1.1.21	17.51	21.1033	29.48	14.71	129.477	12.4033	23.0533	57.9267	131.24
Glycolysis	AN8041	gpdA	1.2.1.12	3388.57	3617.74	978.367	3780.7	3751.62	2858.59	2067.58	2465.66	1111.43
TCA;Glyoxylate cycle	AN8275	citA	2.3.3.1/2.3.3.16	455.86	399.647	174.76	541.97	211.407	445.877	306.16	262.227	218.843
TCA;Glyoxylate cycle	AN8433		6.2.1.1	47.6233	51.4567	22.3967	54.22	25.0533	2.41333	8.97	1.30667	9.44667
Glycolysis;Mannose	AN8689	glkA	2.7.1.2	276.203	269.56	94.4033	324.68	75.4667	181.82	144.71	146.7	72.9933
TCA	AN8707	fumR	4.2.1.2	132.617	107.08	30.91	131.023	282.347	71.6467	75.5067	108.687	558.993
Glycolysis	AN8720	put. pgm	5.4.2.12	16.17	34.8633	108.91	25.34	45.2267	40.5033	53.6667	65.6533	47.3967
Glyoxylate cycle	AN8755	mclA	4.1.3.1	32.4267	33.8467	28.5267	30.1933	56.8267	21.9967	24.2367	118.137	15.21
PCP	AN8790	xkiA	2.7.1.17	27.41	40.5	37.59	47.4267	40.6033	258.01	744.65	80.6333	86.3767
PPP	AN8792	talB	2.2.1.2	2.48333	3.77333	6.19	2.44667	10.2467	2.55667	4.34333	4.29333	13.8233
TCA	AN8793	carC	1.3.5.1	127.943	138.89	108.07	123.557	545.217	107.23	140.327	364.523	182.393
PCP	AN8819	lxrB	1.1.1.10	26.16	23.7133	13.45	28.0833	32.74	19.7633	20.1967	15.4267	25.17
non-phosphorylated DeLey-Doudoroff pathway	AN8977		3.1.1.25	1.28333	2.36	0.943333	0.933333	67.6	1.40333	6.91333	2.45	4.1
PCP;the oxidoreductive pathway	AN9064	xdhA	1.1.1.12;1.1.1.9;1.1.1.14	41.8667	44.59	57.3133	47.7267	89.35	443.107	670.187	34.23	70.5933
PPP	AN9180		2.2.1.1	135.84	347.42	473.93	218.283	543.147	297.077	526.903	812.82	568.657
TCA;Glyoxylate cycle	AN9369		3.7.1.1	6.00667	11.76	33.7767	8.12	25.4467	9.66667	14.5967	6.03667	15.86
TCA;Glyoxylate cycle	AN9403		1.8.1.4/1.2.4.1/2.3.1.12	362.9	318.33	147.98	381.803	88.28	352.677	243.22	161.917	199.987
L-rhamnose	AN9425	lkaA	4.1.2.53	13.63	15.4067	7.68667	12.3167	2087	12.92	66.7167	41.4433	84.84

## Sheet: P. subrubescens
Supplementary Table 4. Expression profile (FPKM values) of genes involved in sugar meatabolic pathways of P. subrubescens (used for Supplementary Fig. S1).
put. means putative genes.
Pathways	GeneID	Gene_Name	EC number	D-glucose	D-fructose	D-galactose	D-mannose	D-xylose	L-arabinose	L-rhamnose	D-galacturonic acid	D-glucuronic acid
TCA;Glyoxylate cycle	Pensub1|10017	lpdA	1.8.1.4/1.2.4.1/2.3.1.12;1.2.4.2/2.3.1.61/1.8.1.4	252	220.103	90.27	191.707	174.34	148.847	240.39	130.083	107.493
TCA	Pensub1|10261	icdA	1.1.1.42/1.1.1.41	172.993	227.84	87.8833	162.353	327.897	177.543	565.763	332.71	98.6833
PPP	Pensub1|10289	gsdA	1.1.1.49	609.513	452.587	28.3533	656.65	795	756.017	71.32	66.3767	185.607
TCA;Glyoxylate cycle	Pensub1|10313		1.8.1.4/1.2.4.1/2.3.1.12	272.247	221.583	47.3467	255.497	227.067	164.453	56.0267	69.82	74.7433
L-rhamnose	Pensub1|10375	lkaA	4.1.2.53	37.9733	39.4367	28.9033	29.7933	28.8067	66.2767	1961.39	274.423	237.46
Glycolysis;Mannose;the oxidoreductive pathway	Pensub1|10471		2.7.1.1/2.7.1.2;2.7.1.7;2.7.1.4	24.2833	31.22	38.83	29.4833	57.5933	41.1533	33.4733	42.6433	40.4867
PCP	Pensub1|10488		1.1.1.10	4.28667	4.3	1.19667	2.92667	545.333	1906.81	11.3367	122.893	44.1333
PPP	Pensub1|10537	pglA	3.1.1.31	574.177	485.037	108.377	522.09	638.573	523.653	200.797	177.11	275.55
Glycolysis	Pensub1|10585	tpiB	5.3.1.1	25.8933	32.27	15.9367	25.3267	27.7967	34.2367	56.1033	40.3233	36.01
PPP	Pensub1|10587	rpiB	5.3.1.6	176.623	245.17	164.123	180.823	195.767	337.78	917.127	825.29	783.397
PPP	Pensub1|10670		1.1.1.44	22.5333	24.5133	32.8933	24.2567	16.0633	42.98	71.6067	47.1867	57.9033
Leloir	Pensub1|10681	galT	2.7.7.12	26.77	29.4733	993.67	23.8633	8.09333	113.287	34.08	41.1867	18.36
non-phosphorylated DeLey-Doudoroff pathway;D-galacturonic acid;D-gluconate	Pensub1|11050	gaaB	4.2.1.6/4.2.1.140;4.2.1.146;4.2.1.140	36.6433	40.0567	41.2133	28.89	24.3067	425.853	240.767	6839.31	849.517
Glycolysis	Pensub1|11052	pgiA	5.3.1.9	1463.63	982.393	43.9433	1515.56	2128.61	1933.25	185.62	189.87	429.63
Glycolysis;Mannose;the oxidoreductive pathway	Pensub1|11237	hxkA	2.7.1.1;2.7.1.7;2.7.1.4	247.74	239.637	65.0533	237.967	159.11	185.417	109.9	67.97	80.41
Leloir	Pensub1|11339	galm	5.1.3.3	23.7367	33.63	184.57	19.9167	53.87	3018.73	121.983	776.713	420.393
TCA;Glyoxylate cycle	Pensub1|11370		4.2.1.3	12.6867	9.46	9.95333	13.6233	9.89667	6.71	9.40333	10.4733	7.63
Glycolysis	Pensub1|11399	pgmA	5.4.2.12	611.62	592.523	46.82	634.047	447.79	400.387	280.537	73.3667	53.4667
Glycolysis;Mannose;the oxidoreductive pathway	Pensub1|11702		2.7.1.1/2.7.1.2;2.7.1.7;2.7.1.4	31.8967	65.7933	36.3433	21.3367	24.34	42.3667	39.4233	55.5867	60.9767
L-rhamnose	Pensub1|11772	lrlA	3.1.1.65	5.33	6.85667	16.85	4.24667	2.67333	23.2767	649.27	28.4133	28.4367
non-phosphorylated DeLey-Doudoroff pathway	Pensub1|11913		4.2.1.6/4.2.1.140	22.48	26.1467	12.7667	23.3967	28.2133	19.0533	38.4933	24.0367	13.9033
Leloir	Pensub1|12165		5.4.2.2	140.553	130.833	61.13	101.68	54.7033	80.8367	59.3333	52.95	54.92
TCA;Glyoxylate cycle	Pensub1|12188	acoB	4.2.1.3	28.4367	35.8533	33.9867	23.77	45.8367	43.9	33.9333	40.9767	20.71
TCA;Glyoxylate cycle	Pensub1|1222		1.8.1.4/1.2.4.1/2.3.1.12	38.9467	27.8033	10.9533	20.2467	11.6667	10.0633	5.69667	6.15	7.38
Glycolysis	Pensub1|12236	enoA	4.2.1.11	2565.86	2215.41	179.703	3481.26	1869.04	1047.03	1817.51	252.36	236.783
PCP;the oxidoreductive pathway	Pensub1|12348	ladA	1.1.1.12;1.1.1.9;1.1.1.14	30.2433	35.4133	65.19	27.9633	376.99	4412.18	53.39	1771.2	79.22
TCA	Pensub1|12375		1.1.1.42/1.1.1.41	318.893	255.587	115.31	201.19	149.163	160.957	148.54	142.46	114.343
Glyoxylate cycle	Pensub1|12642	acuD	4.1.3.1	99.04	170.95	32.8333	56.4167	28.8567	38.0033	2324.78	321.933	57.1033
TCA	Pensub1|12787		1.2.4.2/2.3.1.61/1.8.1.4	145.353	129.377	84.6367	108.423	83.5267	76.5433	191.737	166.617	92.2467
TCA;Glyoxylate cycle	Pensub1|12923		1.1.1.37	10.3367	13.0067	11.5667	8.72333	4.26	5.88667	16.16	63.8867	9.20667
D-galacturonic acid;Glycerol	Pensub1|12943	garB	1.1.1.365;1.1.1.156	16.3467	13.4033	33.0367	11.5167	14.6467	66.7633	778.123	814.563	496.433
TCA;Glyoxylate cycle	Pensub1|13018	pdaA	1.8.1.4/1.2.4.1/2.3.1.12	557.68	474.167	92.0267	457.813	332.543	227.257	143.717	116.76	94.12
non-phosphorylated DeLey-Doudoroff pathway	Pensub1|13042		1.1.1.48	13.6433	13.4333	26.06	15.3167	3.86333	14.25	14.56	23.0067	35.37
PPP	Pensub1|13292	rpeA	5.1.3.1	384.223	219.317	75.0367	348.787	252.37	284.67	12.6633	38.1633	127.32
PPP	Pensub1|13293	rpeA	5.1.3.1	571.453	348.61	130.053	445.927	379.753	647.537	23.8267	84.6467	279.507
TCA;Glyoxylate cycle	Pensub1|13585		1.1.1.37	698.053	633.67	196.557	472.813	420.193	604.477	695.31	323.607	234.55
TCA;Glyoxylate cycle	Pensub1|13588		1.8.1.4/1.2.4.1/2.3.1.12	562.17	471.14	70.68	471.147	356.157	218.853	155.357	121.223	79.37
the oxidoreductive pathway	Pensub1|1382	gutB	1.1.1.14	531.273	583.283	512.553	680.64	391.71	826.993	499.71	717.877	1032.18
Glycolysis	Pensub1|14035	tpiA	5.3.1.1	1306.85	1122.99	165.443	1977.62	547.293	565.58	728.02	252.04	261.93
Glycerol	Pensub1|14128	gppA	3.1.3.21	83.5333	93.2267	42.7667	103.717	65.21	87.1767	123.243	56.4433	54.1833
Glycolysis	Pensub1|14174	pgkA	2.7.2.3	1141.03	1059.71	25.1967	1176.33	598.14	595.46	1475.48	109.57	43.0633
Glycerol	Pensub1|1466	gldB	1.1.1.156	1198.47	950.25	40.7433	1192.86	780.417	616.043	380.99	134.723	266.073
D-gluconate	Pensub1|1526	gukA	2.7.1.12	19.05	13.31	23.22	15.37	79.5667	13.6767	12.2567	171.677	1156.89
Glycolysis	Pensub1|1578	fbpA	3.1.3.11	217.363	254.49	57.1733	146.08	100.173	178.587	1359.34	860.193	108.8
Mannose	Pensub1|1602	mgtB	2.7.7.13	77.8233	72.85	95.4133	54.64	44.7267	68.57	38.8033	91.89	68.63
Glycerol	Pensub1|1605	glcA	2.7.1.30	51.0733	33.2467	34.7033	45.92	12.2	10.63	14.8267	142.567	22.5133
TCA;Glyoxylate cycle	Pensub1|164	acuA	6.2.1.1	406.673	481.463	552.803	325.907	236.707	731.843	708.337	867.013	746.413
Glycolysis	Pensub1|1683	put. pgm	5.4.2.12	218.027	213.517	39.9933	230.523	104.633	186.047	52.4	45.18	53.45
Leloir	Pensub1|1687	ugeA	5.1.3.2	329.64	331.053	83.38	265.463	152.03	321.293	318.41	166.013	165.007
Glycerol	Pensub1|1720		1.1.1.156	68.09	73.5567	81.8433	67.5633	52.7167	91.4567	82.2	62.9867	89.33
PPP	Pensub1|1724		1.1.1.44	3.83333	3.95	8.01	3.03333	21.92	256.527	256.743	223.413	373.52
Glycolysis	Pensub1|1725	put. fba	4.1.2.13	14.2833	11.7433	26.1667	19.9367	51.96	1128.65	921.267	346.25	401.887
TCA	Pensub1|1729		1.3.5.1	84.9533	82.3867	123.517	51.6633	83.5733	106.687	376.877	244.82	156.8
PCP;the oxidoreductive pathway	Pensub1|1882	xyrA	1.1.1.21;1.1.1.307	78.2533	78.8233	37.1733	59.0467	1709.62	3338.81	45.3333	589.007	80.0867
Glycolysis;Mannose	Pensub1|194	glkA	2.7.1.2	260.74	251.063	24.9967	218.11	106.297	166.577	53.8833	36.65	52.9533
PCP;the oxidoreductive pathway	Pensub1|1996		1.1.1.21	16.8867	19.2833	37.9433	20.91	22.5067	25.2667	29.37	30.81	38.3967
Glycolysis	Pensub1|2003	gpdA	1.2.1.12	4766.39	3973.82	321.503	5884.71	3357.2	2599.43	4207.51	493.857	539.907
PPP	Pensub1|2095	rbkA	2.7.1.15	14.0833	14.78	10.61	16.27	10.31	25.05	47.16	14.9967	18.7
PCP	Pensub1|2150	lxrB	1.1.1.10	114.6	373.107	224.673	133.883	82.05	189.887	128.547	251.347	483.84
TCA;Glyoxylate cycle	Pensub1|2200		6.2.1.1	20.6967	22.6033	33.33	19.6533	13.7567	25.5267	44.6833	46.3767	37.1533
Mannose;Leloir	Pensub1|2235		5.4.2.8;5.4.2.2	28.0467	29.67	41.24	30.43	37.2867	39.0833	46.6733	41	46.4233
PCP;the oxidoreductive pathway;Glycerol	Pensub1|2286	xyrB	1.1.1.21;1.1.1.307;1.1.1.156	43.7533	47.81	62.3933	56.1933	65.6467	1432.84	121.543	294.647	186.363
PCP	Pensub1|2336	lxrA	1.1.1.10	17.58	17.7133	723.713	14.8733	479.533	3368.65	27.34	162.957	20.3333
PCP	Pensub1|2556	xkiA	2.7.1.17	32.3233	44.66	29.04	71.6333	488.563	906.557	24.6633	55.4267	15.7867
Glycolysis	Pensub1|2680	put. fba	4.1.2.13	0.686667	0.666667	0.893333	0.453333	2.45333	9.63333	25.29	6.41333	4.22333
Glycolysis	Pensub1|2681		4.1.2.13	0.523333	0.6	0.54	0.91	1.73667	7.54667	15.0767	3.76667	3.68667
TCA;Glyoxylate cycle	Pensub1|2837	oahA	3.7.1.1	320.763	743.73	740.507	1901.68	6107.37	3125.36	249.577	1281.94	894.73
PCP;the oxidoreductive pathway	Pensub1|293	sdhA	1.1.1.12;1.1.1.9;1.1.1.14	1.55667	28.8433	518.94	1.46667	60.3	3.85	1.57667	2.87333	1.49667
TCA	Pensub1|2935		1.3.5.1	93.11	84.8667	90.18	59.1433	79.2067	98.86	354.65	204.227	120.303
Leloir	Pensub1|2944		5.1.3.2	223.467	184.87	120.233	290.86	144.157	46.6167	46.8033	61.97	33.3633
TCA	Pensub1|3107		1.3.5.1	34.2467	30.89	16.3867	35.12	27.7367	17.28	14.2367	15.5467	15.2967
TCA;Glyoxylate cycle	Pensub1|3247	acoA	4.2.1.3	307.55	207.693	136.757	141.887	81.3533	68.91	381.423	632.287	102.063
Glycolysis;Mannose;the oxidoreductive pathway	Pensub1|3303		2.7.1.1/2.7.1.2;2.7.1.7;2.7.1.4	23.7833	22.0167	32.8067	28.8367	30.29	22.3467	25.86	24.8267	21.9833
Mannose	Pensub1|3324		2.7.7.13	53.45	53.8633	63.87	60.7833	52.0633	42.4267	39.6167	33.1633	32.5567
TCA;Glyoxylate cycle	Pensub1|3413		1.1.1.37	4.28	6.02667	8.19667	6.65	8.68333	10.4367	7.71667	7.31667	10.13
PPP	Pensub1|3423	rpiA	5.3.1.6	258.857	210.79	62.6633	270.523	432.79	492.17	161.87	81.5567	144.237
TCA	Pensub1|3427		6.2.1.4/6.2.1.5	514.273	708.123	59.01	413.24	225.17	130.683	146.313	50.98	67.28
Glycerol	Pensub1|3539		2.7.1.29	0.62	0.763333	8.2	0.913333	8.25667	34.26	6.41333	26.2167	29.8833
PCP	Pensub1|3704	lxrA	1.1.1.10	3.99333	7.89	13.3833	4.99	7.12333	14.7567	15.0733	43.6967	149.103
PPP	Pensub1|3774		2.2.1.1	11.1733	13.0633	6.00333	15.6467	10.78	10.4167	19.5067	9.66	29.6933
non-phosphorylated DeLey-Doudoroff pathway;Glycerol	Pensub1|4025	dakA	2.7.1.28;2.7.1.29	1.58667	5.19333	40.6633	3.35333	4.19	52.8267	34.8367	52.2833	56.94
TCA	Pensub1|4164		1.3.5.1	145.223	164.15	237.87	95.5233	177.62	217.9	538.553	304.05	213.423
Leloir	Pensub1|450		5.1.3.2	9.19333	7.95	4.94	6.9	3.43	679.723	604.113	61.31	86.8
Glycerol	Pensub1|4633		1.1.1.156	0.0766667	0.156667	0.72	0.1	0.156667	2.16	100.963	18.07	44.8467
non-phosphorylated DeLey-Doudoroff pathway	Pensub1|4673		4.2.1.6/4.2.1.140	10.1333	14.1567	44.9	11.95	9.7	17.89	15.66	31.2967	40.98
TCA;Glyoxylate cycle	Pensub1|4739		6.4.1.1	5.95333	7.90333	16.0733	7.08333	3.08333	13.4033	55.3067	25.44	21.2233
non-phosphorylated DeLey-Doudoroff pathway	Pensub1|4787		1.1.1.48	76.2767	68.4833	57.3733	77.4467	53.64	75.44	79.9233	47.7067	89.6967
PCP;the oxidoreductive pathway	Pensub1|4890		1.1.1.21	97.5033	86.95	90.99	129.833	137.087	88.61	102.457	79.5767	95.9833
TCA;Glyoxylate cycle	Pensub1|5021		1.8.1.4/1.2.4.1/2.3.1.12	288.01	237.013	41.89	243.72	166.89	84.0967	56.4567	60.96	34.93
PCP;the oxidoreductive pathway;D-galacturonic acid	Pensub1|514	larA	1.1.1.21;1.1.1.307;1.1.1.372	120.99	111.91	221.417	140.633	920.17	367.52	70.3267	80.3133	252.7
TCA;Glyoxylate cycle	Pensub1|5245	citA	2.3.3.1/2.3.3.16	532.043	450.453	48.04	358.753	234.647	126.367	142.517	60.5633	51.5767
Glycolysis;Mannose	Pensub1|5250	glkA	2.7.1.2	4.65333	2.91	8.33667	7.17333	3.32667	4.75667	5.56	11.03	9.56333
PCP;the oxidoreductive pathway	Pensub1|5271	xdhA	1.1.1.12;1.1.1.9;1.1.1.14	32.2567	32.9933	625.137	28.0333	598.803	1133.39	47.16	143.433	33.34
TCA	Pensub1|5377	carC	1.3.5.1	197.57	215.417	211.607	110.28	161.483	242.397	759.503	341.003	246.717
Mannose	Pensub1|5544	pmmA	5.4.2.8	176.79	171.87	89.8233	133.243	59.8033	140.35	50.2333	76.9467	68.6867
TCA	Pensub1|5582		1.1.1.42/1.1.1.41	336.177	274.483	117.703	241.077	151.153	155.93	137.447	129.917	110.293
non-phosphorylated DeLey-Doudoroff pathway	Pensub1|5796	dgdB	4.2.1.6/4.2.1.140	6.32333	7.71667	8.75	6.27333	15.13	48.33	71.5833	1066.32	2018.58
Glycolysis	Pensub1|5840	pkiA	2.7.1.40	850.51	794.883	94.0833	1033.16	640.433	658.66	12.9567	84.0333	437.69
PPP	Pensub1|5851		1.1.1.44	6.71	8.07667	15.68	10.0033	9.89	11.5133	28.5733	17.2067	17.7867
PCP;the oxidoreductive pathway	Pensub1|5905		1.1.1.21	39.3033	48.41	140.823	45.0433	185.147	41.2633	43.6067	41.7833	58.8633
PPP	Pensub1|5991	rbkA	2.7.1.15	3.4	5.98	3.45333	6.03	15.4067	3.27667	3.55333	11.15	7.02667
TCA	Pensub1|6047		1.3.5.1	37.56	49.97	119.78	38.79	48.52	51.5533	2237.35	293.023	1685.34
PCP;the oxidoreductive pathway	Pensub1|6316		1.1.1.9;1.1.1.14	10.6067	11.96	55.3767	10.4933	10.2033	37.5633	111.813	97.5767	2292.96
Leloir	Pensub1|6335		5.1.3.2	6.98667	8.02333	11.4633	6.74	21.3033	234.363	1388.67	447.24	349.843
PPP	Pensub1|6430	TKT	2.2.1.1;2.2.1.3	1380.08	1067.71	65.7833	1308.87	2120.71	2227.48	209.103	245.863	721.587
PPP	Pensub1|6469		1.1.1.44	24.4333	27.5067	15.66	21.4267	12.6167	19.7533	198.503	56.86	75.44
Mannose	Pensub1|6473	pmiA	5.3.1.8	100.56	101.943	42.5733	125.407	84.02	97.8467	59.1933	45.1133	60.1033
Glycolysis	Pensub1|6590	pfkA	2.7.1.11	166.647	151.74	11.3333	203.91	136.323	85.4667	6.83667	5.42	9.73
PCP;the oxidoreductive pathway	Pensub1|6851		1.1.1.21	10.3767	14.08	12.95	16.5367	14.01	9.68	24.8767	11.1	17.8433
TCA	Pensub1|6919		1.2.4.2/2.3.1.61/1.8.1.4	119.62	115.9	82.8433	78.1167	74.9467	87.6533	160.923	107.95	76.1267
Leloir	Pensub1|6964		5.1.3.3	83.4233	88.0433	98.61	72.6633	502.64	567.817	94.28	159.413	152.063
PPP	Pensub1|7055		1.1.1.44	18.9533	23.1533	62.1	7.84	5.34	43.51	346.343	105.753	130.76
non-phosphorylated DeLey-Doudoroff pathway	Pensub1|7177		4.2.1.6/4.2.1.140	8.16	14.4033	51.2467	8.47667	8.05667	32.7733	47.94	38.9133	51.6233
TCA;Glyoxylate cycle	Pensub1|720	mcsA	2.3.3.1/2.3.3.16	11.6067	20.3367	43.05	6.75	4.18	29.4367	389.79	95.83	53.7033
Glyoxylate cycle	Pensub1|730		2.3.3.9	13.9367	32.6467	11.4367	12.57	21.95	24.47	794.807	193.817	161.433
Glycerol	Pensub1|7456		1.1.5.3	395.767	211.21	66.3533	362.01	205.63	33.05	22.4133	331.78	36.78
non-phosphorylated DeLey-Doudoroff pathway	Pensub1|7670		4.2.1.6/4.2.1.140	7.72667	8.88	9.64	9.51	9.04667	7.30333	13.5533	8.62	8.77667
Leloir	Pensub1|7732	galK	2.7.1.6	36.12	35.22	765.503	29.9667	20.7267	81.18	31.6633	49.86	35.7133
TCA;Glyoxylate cycle	Pensub1|7776	pycA	6.4.1.1	477.417	594.607	150.83	664.98	420.257	430.657	1301.69	121.943	78.57
Glyoxylate cycle	Pensub1|779		4.1.3.1	25.1233	23.0567	17.93	14.36	4.82333	9.07667	186.02	71.98	21.9667
Leloir	Pensub1|784		5.1.3.2	2.27	3.19	81.4033	1.93	67.8233	24.3833	55.3333	13.9667	775.977
Mannose	Pensub1|7867		5.3.1.8	5.68	15.7933	33.6633	8.21667	6.12	27.35	31.8267	27.7067	50.1833
D-gluconate	Pensub1|7902		3.1.1.17	224.93	248.82	388.167	244.613	207.907	289.603	226.053	402.36	401.597
Leloir	Pensub1|7933		5.1.3.3	293.357	244.053	148.383	317.66	416.827	584.733	259.32	207.457	346.847
PPP	Pensub1|7988	tktB	2.2.1.1	70.9433	128.27	17.22	116.71	102.893	15.1667	25.6567	16.7233	12.3967
PPP	Pensub1|8051	talA	2.2.1.2	4146.07	3120.44	184.04	4263.74	5374.44	6297.35	633.387	968.023	2413.53
Leloir	Pensub1|806		5.1.3.2	9.29333	9.75	18.1867	13.1167	7.04	12.35	12.85	12.8433	15.4833
the oxidoreductive pathway	Pensub1|412	xhrA	1.1.1.-	4.6	6.65333	57.06	12.3333	18.1067	8.93667	7.1	14.4767	19.0067
the oxidoreductive pathway	Pensub1|8093	xhrA	1.1.1.-	9.71667	16.04	25.3433	14.4267	6.04	17.1933	4.58	31.2833	35.4567
TCA	Pensub1|8195		6.2.1.4/6.2.1.5	432.083	397.387	195.257	315.697	257.683	263.05	469.913	249.613	190.933
Glycolysis	Pensub1|8329	put. fba	4.1.2.13	0.246667	0.696667	7.47	0.476667	0.25	2.90333	12.8633	10.9167	26.2733
Glycolysis	Pensub1|838	put. pgm	5.4.2.12	27.9267	28.2733	19.58	38.47	29.52	33.5333	28.8067	24.5433	27.4867
PCP;the oxidoreductive pathway	Pensub1|841		1.1.1.21	0.233333	0.216667	0.53	0.17	0.236667	0.346667	0.276667	1.51667	2097.96
non-phosphorylated DeLey-Doudoroff pathway	Pensub1|845		4.2.1.6/4.2.1.140	1.99667	2.41333	5.20333	2.03667	1.55	3.07	2.97	3.88667	54.8567
PPP	Pensub1|8483	rbtA	2.7.1.47	37.0833	43.3167	38.0467	33.8267	123.847	406.277	34.6433	52.04	103.863
TCA	Pensub1|8505		6.2.1.4/6.2.1.5	356.18	344.703	148.67	274.657	205.63	202.5	492.037	206.033	121.55
TCA	Pensub1|854	fumR	4.2.1.2	214.44	211.897	68.6333	132.137	85.6267	142.26	324.497	136.46	191.593
D-galacturonic acid	Pensub1|8699	gaaA	1.1.1.365	19.06	18.8333	34.73	17.1033	11.7633	46.1067	199.213	3255.62	1558.81
D-galacturonic acid	Pensub1|8700	gaaC	4.1.2.54	18.6833	19.0267	20.26	14.1467	31.5433	105.967	600.003	6305.57	1567.97
Glycerol	Pensub1|8731		1.1.1.156	87.1267	76.8833	60.74	95.3767	88.9933	96.1733	111.603	63.18	64.8
Glycolysis	Pensub1|8799	fbaA	4.1.2.13	1603.19	1488.64	153.68	1839.9	1258.37	1214.5	4155.45	1238.73	378.08
Leloir	Pensub1|8816	pgmB	5.4.2.2	610.26	542.827	135.977	594.313	509.257	587.337	229.723	186.917	293.67
Glycerol	Pensub1|8963	gfdA	1.1.1.8	145.01	135.41	94.0167	139.003	89.3033	97.19	154.383	107.953	102.713
D-gluconate	Pensub1|8998		3.1.1.17	3.74	6.57667	29.96	5.06667	15.3733	37.27	41.68	264.133	380.17
D-gluconate	Pensub1|8999		3.1.1.17	3.12333	6.47333	20.0267	5.69	12.4267	16.8	22.5433	139.753	189.87
L-rhamnose	Pensub1|9010	lrdA	4.2.1.90	6.5	6.44667	11.7333	6.77667	13.0633	68.3767	6314.69	407.98	208.29
L-rhamnose	Pensub1|9011	lraA	1.1.1.173	8.38667	7.38667	8.13	3.89	1.28333	12.3567	4656.11	151.607	30.4067
TCA;Glyoxylate cycle	Pensub1|9250	mdhA	1.1.1.37	1306.24	1320.77	269.387	1500.26	1099.12	2932.09	1819.59	449.477	634.23
PPP	Pensub1|9337	gndA	1.1.1.44	2570.5	1818.91	55.5067	2508.53	3769.35	3057.83	227.057	567.503	1465.49
Mannose	Pensub1|9384	mgtA	2.7.7.13	80.7033	71.9267	78.66	68.6633	53.6867	81.4967	77.58	80.8133	72.5
non-phosphorylated DeLey-Doudoroff pathway;D-gluconate	Pensub1|10105		3.1.1.25;3.1.1.17	20.8867	25.2833	51.2533	19.4733	18.9967	232.327	424.883	558.027	1623.39
non-phosphorylated DeLey-Doudoroff pathway;D-gluconate	Pensub1|9474		3.1.1.25;3.1.1.17	21.1933	17.8533	14.51	18.3233	9.73	13.6367	10.2433	17.79	18.91
Glycerol	Pensub1|9502	glcA	2.7.1.30	5.03667	6.46	11.4	6.64	13.8833	33.0433	18.5567	230.353	77.48
Glycolysis	Pensub1|9938	put. gpd	1.2.1.12	3.09	4.76333	0.42	3.07	0.373333	0.123333	54.64	228.607	0.176667

## Sheet: T. reesei
Supplementary Table 4. Expression profile (FPKM values) of genes involved in sugar meatabolic pathways of T. reesei (used for Supplementary Fig. S1).
put. means putative genes.
Pathways	GeneID	Gene_Name	EC number	D-glucose	D-fructose	D-galactose	D-mannose	D-xylose	L-arabinose	L-rhamnose	D-galacturonic acid	D-glucuronic acid
Leloir	TrA0003W		5.1.3.2	1.11	0.37	3.89667	1.60667	14.6	2	2.44	2.48667	3.20667
TCA	TrA0231W	carC	1.3.5.1	329.1	147.217	58.07	477.803	100.59	63.0133	229.71	198.76	212.53
D-galacturonic acid	TrA0415C	gaaA	1.1.1.365	22.33	19.7633	12.6467	21.2633	14.86	24.8767	80.62	933.397	67.02
D-galacturonic acid	TrA0417W	LGA1	4.1.2.54	5.21667	7.53	5.13667	6.50333	8.59	25.1833	135.08	1525.89	17.5967
PCP	TrA0483W	LXR3	1.1.1.10	183.333	324.397	127.013	152.413	74.83	649.997	106.97	200.077	113.877
non-phosphorylated DeLey-Doudoroff pathway;Glycerol	TrA0489W	dakA	2.7.1.28;2.7.1.29	32.2067	48.6233	100.81	44.53	56.28	104.62	215.67	277.683	218.5
TCA;Glyoxylate cycle	TrA0551W	acoB	4.2.1.3	56.4433	42.03	15.75	71.0367	19.0367	14.0033	22.21	27.55	10.5333
L-rhamnose	TrA0720C	lkaA	4.1.2.53	28.8833	41.4167	36.5167	36.89	18.8433	147.687	93.245	725.107	130.913
non-phosphorylated DeLey-Doudoroff pathway	TrA0834W		4.2.1.6/4.2.1.140	6.46333	7.31333	15.18	7.86333	17.88	12.29	22.035	25.01	25.6833
Leloir	TrA0849C		5.4.2.2	64.29	62.5267	26.99	64.6333	37.47	36.4333	76.23	64.8733	76.64
TCA	TrA0962C		6.2.1.4/6.2.1.5	283.31	349.363	189.15	264.04	160.593	399.59	779.785	300.623	554.447
Glycolysis	TrA1058C	enoA	4.2.1.11	3124.53	1585.59	254.667	2999.24	535.57	584.373	669.215	632.953	481.247
PPP	TrA1142C	gsdA	1.1.1.49	169.847	152.993	92.6367	190.877	426.193	118.76	149.925	170.76	124.79
PPP	TrA1163C	TKT	2.2.1.1;2.2.1.3	238.917	228.18	52.3933	311.187	257.023	183.897	161.49	192.507	164.303
Glyoxylate cycle	TrA1235W	acuD	4.1.3.1	7.44333	12.3733	68.67	12.7367	35.94	68.3867	533.935	1262	247.717
TCA;Glyoxylate cycle	TrA1312C		1.8.1.4/1.2.4.1/2.3.1.12	168.04	140.677	59.55	155.373	93.47	70.7033	80.81	68.4333	60.0267
Leloir	TrA1426C	galm	5.1.3.3	14.66	26.5233	121.97	12.1867	18.2467	137.013	72.405	228.373	425.283
Leloir	TrA1515W	pgmB	5.4.2.2	306.393	207.053	51.54	340.687	46.9867	92.2733	207.03	212.8	172.91
TCA;Glyoxylate cycle	TrA1623W	pycA	6.4.1.1	138.283	171.943	102.177	143.087	130.45	151.193	300.4	370.697	308.687
Glycerol	TrA1660W	gppA	3.1.3.21	94.62	170.533	62.8167	177.417	66.23	65.48	46.725	39.83	36.2433
Mannose	TrA1681C	pmmA	5.4.2.8	193.043	159.247	79.25	163.067	89.18	121.35	172.06	130.867	172.217
PPP	TrA1757W		1.1.1.44	20.4567	13.7067	3.59667	23.9267	7.89	6.28667	11.065	26.12	6.52
TCA	TrA1770C	sdhA	1.3.5.1	248.313	107.563	62.07	324.273	107.227	71.8233	170.01	169.6	160.863
PCP;the oxidoreductive pathway	TrA2012W		1.1.1.21	287.273	185.307	109.72	337.357	1422.18	55.1567	95.665	146.42	113.09
PCP;the oxidoreductive pathway;D-galacturonic acid	TrA2041C	GLD1	1.1.1.21;1.1.1.307;1.1.1.372	64.35	99.58	140.72	247.39	993.527	129.76	68.48	319.91	836.677
PPP	TrA2108W		2.2.1.2	1.52	6.67	2851.39	1.45667	16.8467	43.65	48.855	131.617	60.0033
Mannose	TrB0040C	mgtA	2.7.7.13	46.0167	60.0667	38.2667	53.2333	33.84	54.97	75.85	55.0367	73.75
Glycolysis	TrB0153C	fbaA	4.1.2.13	881.43	769.82	159.057	1047.78	264.213	287.133	848.73	606.663	460.163
Glycolysis	TrB0201C	tpiB	5.3.1.1	14.3733	20.48	17.9467	13.0933	39.1067	17.64	21.23	15.3033	13.5967
TCA;Glyoxylate cycle	TrB0232C		1.1.1.37	537.83	359.71	94.3967	553.107	185.853	118.95	262.73	211.567	162.877
non-phosphorylated DeLey-Doudoroff pathway;D-gluconate	TrB0270C		3.1.1.25;3.1.1.17	15.2567	14.3267	10.8333	9.43	24.3033	16.8767	30.64	53.0067	33.0333
Glycolysis	TrB0353C	pkiA	2.7.1.40	437.41	347.897	58.0933	279.983	71.1333	143.783	131.4	164.88	136.703
Leloir	TrB0485C		5.1.3.3	41.98	42.24	23.05	47.5433	29.4133	33.8867	72.15	57.9667	74.72
PCP;the oxidoreductive pathway	TrB0496C	XYL1	1.1.1.21;1.1.1.307	33.59	23.0033	23.99	15.3567	1164.52	774.7	25.48	53.5167	89.95
TCA;Glyoxylate cycle	TrB0581W		1.1.1.37	26.37	4.42333	6.73333	62.5767	8.70667	5.3	13.675	19.0933	10.5267
TCA;Glyoxylate cycle	TrB0668W	acoA	4.2.1.3	889.593	447.97	139.02	1282.75	233.673	169.063	568.05	416.253	385.527
TCA	TrB0692C		1.2.4.2/2.3.1.61/1.8.1.4	341.827	276.59	147.207	340.28	178.257	186.267	220.385	193.127	157.163
TCA;Glyoxylate cycle	TrB0694W	lpdA	1.8.1.4/1.2.4.1/2.3.1.12;1.2.4.2/2.3.1.61/1.8.1.4	208.67	183.993	84.6967	202.697	129.05	127.457	155.895	127.21	105.23
PPP	TrB0776C	tktB	2.2.1.1	2188.97	977.513	124.03	2044.81	76.4933	63.85	91.705	197.847	127.747
D-galacturonic acid	TrB0821C	gaaC	4.1.2.54	2.68333	3.42667	9.79333	2.6	7.1	11.8267	12.835	40.1233	142.727
Leloir	TrB0958W		5.1.3.3	18.7833	14.2	9.57333	21.3133	51.81	54.1667	24.34	49.6833	44.55
Glycolysis	TrB0981C	pgmA	5.4.2.12	432.397	268.393	46.11	409.06	108.963	70.8733	112.36	113.963	81.1067
Glycolysis;Mannose;the oxidoreductive pathway	TrB1338C		2.7.1.1/2.7.1.2;2.7.1.7;2.7.1.4	16.6433	25.1367	18.2633	16.86	14.96	22.5333	35.115	18.3233	39.8933
PPP	TrB1340W		3.1.1.31	29.5433	16.3133	20.7067	44.74	35.1667	8.96667	76.61	16.4833	33.4233
PCP	TrB1351W	LXR4	1.1.1.10	4.56	6.32667	110.03	4.13667	19.81	254.647	18.81	81.4833	40.3267
Glycolysis	TrB1376W	put. fba	4.1.2.13	11.4967	37	93.31	26.01	60.1667	55.6867	52.07	62.3567	31.7733
PCP;the oxidoreductive pathway	TrB1462W	LAD1	1.1.1.12;1.1.1.9;1.1.1.-;1.1.1.14	0.843333	1.40333	622.35	0.94	19.6333	1380.48	10.955	147.953	14.6567
TCA	TrB1572C		1.3.5.1	203.207	125.14	282.55	315.71	187.547	526.14	2022.4	1667.67	966.673
PCP;the oxidoreductive pathway	TrB1604C	XDH1	1.1.1.12;1.1.1.9;1.1.1.14	30.75	36.9367	124.447	49.6733	937.623	689.233	37.775	93.5567	62.27
TCA	TrB1824C	icdA	1.1.1.42/1.1.1.41	76.9167	110.573	22.8	90.0967	30.1267	30.2267	35.37	35.57	13.1767
Mannose	TrB1955W	pmiA	5.3.1.8	90.8533	72.94	55.8867	103.473	44.0467	54.06	108.285	125.683	104.943
TCA;Glyoxylate cycle	TrC0275C	citA	2.3.3.1/2.3.3.16	624.26	339.63	74.1633	542.71	242.14	52.6233	79.72	97.78	50.93
PPP	TrC0283C	rbtA	2.7.1.47	41.68	41.0933	104.077	52.67	150.947	222.58	45.305	50.6967	56.5167
PPP	TrC0592C	rpiA	5.3.1.6	267.42	114.367	43.71	345.58	148.063	40.0033	115.42	110.003	63.72
TCA	TrC0647C		1.1.1.42/1.1.1.41	197.053	239.927	59.76	236.207	93.5467	96.2567	145.535	123.173	80.1733
Glycolysis;Mannose;the oxidoreductive pathway	TrC0785W		2.7.1.1/2.7.1.2;2.7.1.7;2.7.1.4	18.1	13.05	13.0533	14.8967	18.35	11.85	15.31	9.27333	8.51333
PPP	TrC0991W	rbkA	2.7.1.15	61.2567	86.8133	74.3867	62.03	71.3033	73.66	85.615	81.2267	56.2433
non-phosphorylated DeLey-Doudoroff pathway	TrC1001W		4.2.1.6/4.2.1.140	8.12333	11.31	12.4967	8.87667	11.86	16.14	23.915	20.22	26.41
Glycolysis	TrC1246C	put. pgm	5.4.2.12	38.5767	32.63	26.8833	33.29	41.87	36.8233	61.555	52.29	48.1667
D-galacturonic acid;Glycerol	TrC1350W	GAR1	1.1.1.365;1.1.1.156	40.4733	59.55	12.2533	33.0667	14.0733	408.717	798.185	1153.94	327.543
PCP;the oxidoreductive pathway	TrC1351C		1.1.1.9;1.1.1.14	126.46	208.367	144.01	165.083	18.4733	280.293	797.6	611.193	1452.29
TCA;Glyoxylate cycle	TrC1417C		1.8.1.4/1.2.4.1/2.3.1.12	249.567	233.34	85.1567	242.823	119.997	103.407	132.78	114.607	83.8833
the oxidoreductive pathway	TrD0009C	xhrA	1.1.1.-	0.256667	0.48	1.88333	0.303333	10.7733	0.443333	0.145	0.116667	0.11
the oxidoreductive pathway	TrG1056C		1.1.1.-	4.00333	4	7.47333	4.34	11.2733	4.38667	7.325	8.4	6.45
PPP	TrD0016C		1.1.1.44	45.5067	12.3667	104.973	38.6233	96.0533	1.56667	29.725	2.63333	2.18333
Glyoxylate cycle	TrD0057C		4.1.3.1	33.2867	35.2633	21.93	39.4533	24.97	25.68	49.195	34.1033	25.87
TCA;Glyoxylate cycle	TrD0058W	mcsA	2.3.3.1/2.3.3.16	36.57	45.0667	29.2967	41.9433	8.66667	25.43	99.265	68.4567	44.0867
non-phosphorylated DeLey-Doudoroff pathway;D-galacturonic acid;D-gluconate	TrD0111C	gaaB	4.2.1.6/4.2.1.140;4.2.1.146;4.2.1.140	0.0766667	0.103333	0.11	0.0933333	0.0966667	0.08	3.38	756.537	0.626667
TCA	TrD0213C		1.3.5.1	378.873	135.93	75.7367	455.677	128.767	71.0033	245.91	239.053	221.853
non-phosphorylated DeLey-Doudoroff pathway	TrD0236C	dgdA	4.2.1.6/4.2.1.140	0.286667	0.17	29.8	0.28	1.61	25.4067	94.31	33.3767	3.15667
non-phosphorylated DeLey-Doudoroff pathway	TrD0241W		4.2.1.6/4.2.1.140	6.53667	7.80667	50.6167	5.41667	17.92	16.5967	27.245	23.0933	24.7
TCA;Glyoxylate cycle	TrD0277W	pdaA	1.8.1.4/1.2.4.1/2.3.1.12	369.987	319.41	111.85	336.473	154.09	151.137	204.415	165.603	111.267
PPP	TrD0389C	talA	2.2.1.2	746.923	475.55	199.203	839.47	1342.38	467.867	307.85	377.933	309.95
Glycolysis;Mannose	TrD0423W	glkA	2.7.1.2	245.19	111.603	87.6433	162.557	100.943	70.95	89.315	76.6067	107.727
TCA	TrD0493W		1.2.4.2/2.3.1.61/1.8.1.4	141.573	135.647	137.843	160.36	128.493	129.31	124.685	107.157	107.44
PCP	TrD0701C	xkiA	2.7.1.17	17.9133	13.2667	31.1633	19.1333	298.263	83.1533	20.78	19.4433	14.1
Glycolysis	TrD0726C	pfkA	2.7.1.11	97.77	81.2767	26.7967	118.697	42.3733	38.3667	59.59	63.71	53.2633
TCA;Glyoxylate cycle	TrD0931W		6.2.1.1	4.50667	17.2233	28.4	2.76	22.4033	27.5033	51.005	47.8367	42.4267
L-rhamnose	TrD0940C	lrlA	3.1.1.65	20.1333	41.97	25.09	23.3167	16.7167	50.87	56.45	45.9433	71.8433
Glycolysis	TrD0955W	PGK1	2.7.2.3	523.707	300.9	62.2467	625.6	101.093	101.277	186.67	170.823	149.687
TCA	TrD0990C		1.3.5.1	101.427	71.07	30.7833	113.347	21.7533	50.4367	70.615	105.977	79.3667
Glycerol	TrD0992C		1.1.5.3	14.33	27.51	7.86333	45.93	34.1867	11.51	14.035	2198.45	12.54
Glycerol	TrD0996W		2.7.1.30	13.2367	238.117	309.993	92	240.357	789.347	467.55	8548.06	414.933
TCA	TrD1043W		1.3.5.1	346.87	183.177	109.737	491.433	144.483	92.55	257.135	256.037	254.147
non-phosphorylated DeLey-Doudoroff pathway;Glycerol	TrD1127W	dakA	2.7.1.28;2.7.1.29	4.51333	5.68	163.79	4.34667	13.0467	10.2067	10.575	29.04	31.9733
Mannose	TrD1191W	MPG1	2.7.7.13	163.37	194.23	47.56	105.16	49.4067	83.61	127.395	128.207	178.393
Glyoxylate cycle	TrD1203W		2.3.3.9	6.02667	10.9633	18.3067	7.84333	16.0833	27.96	122.08	1113.54	93.7
TCA	TrD1319W		6.2.1.4/6.2.1.5	1.85	1.51	3.20333	1.84	4.55667	7.46333	18.58	12.1733	5.23667
TCA	TrD1325C		6.2.1.4/6.2.1.5	9.52667	10.0867	10.4433	9.46667	10.56	15.65	23.29	21.09	14.7333
non-phosphorylated DeLey-Doudoroff pathway	TrE0130W		1.1.1.48	23.9767	19.18	15.08	36.2	28.2467	12.9633	26.12	23.75	29.87
TCA	TrE0177C		6.2.1.4/6.2.1.5	212.103	260.06	113.887	220.49	121.157	238.197	352.375	177.71	279.67
D-gluconate	TrE0218W	gox	1.1.3.4	2.76333	2.55667	12.3833	1.17667	13.4933	4.35667	10.605	4.92	61.9167
Glycolysis	TrE0248W		3.1.3.11	50.07	33.6133	31.43	57.1267	50.7367	24.0533	37.02	38.9967	29.5267
TCA	TrE0413W		1.3.5.1	16.0433	13.5133	6.22	19.95	9.11333	6.88	9.53	10.9167	9.17
PCP	TrE0691C		1.1.1.10	12.0233	9.44333	20.5067	17.3933	27.24	15.9867	21.55	22.5167	20.0633
Glycolysis;Mannose;the oxidoreductive pathway	TrE0694C	hxkA	2.7.1.1;2.7.1.7;2.7.1.4	239.133	296.98	187.863	270.503	201.557	220.093	284.58	298.187	187.75
TCA;Glyoxylate cycle	TrE0806C	acuA	6.2.1.1	260.57	104.477	117.067	245.467	142.51	55.7733	128.555	246.167	139.88
PPP	TrE0935C	pglA	3.1.1.31	53.6867	59.8333	35.59	58.9333	25.0467	51.8033	47.92	35.45	45.1533
TCA;Glyoxylate cycle	TrE0976C		1.8.1.4/1.2.4.1/2.3.1.12	245.98	225.87	79.2867	219.123	134.09	128.2	157.645	120.103	91.9333
PCP;the oxidoreductive pathway;Glycerol	TrE0980W		1.1.1.21;1.1.1.156	42.2667	47.8333	22.6667	46.01	31.92	46.6967	81.21	486.47	93.2433
Glycolysis	TrE0998W	gpdA	1.2.1.12	6218.59	3298.9	1295.62	7146.66	1905.95	1866	2119.89	2050.85	1393.84
Glycerol	TrE1088W		1.1.1.156	4.48333	2.39	3.82667	4.29667	12.2133	25.8133	28.415	58.4467	21.0333
Leloir	TrE1158W	galK	2.7.1.6	79.9267	55.7233	50.0867	55.7833	26.5867	77.5633	57.14	60.8733	72.0333
Glycerol	TrF0018W	GLD2	1.1.1.156	93.3367	16.6133	6.87333	190.037	36.0433	2.99	8.245	8.06	5.03
PPP	TrF0087W		2.2.1.2	10.1533	17.1	69.2	10.23	174.033	59.3533	46.425	39.31	31.57
TCA;Glyoxylate cycle	TrF0257C		1.8.1.4/1.2.4.1/2.3.1.12	47.7	67.7833	47.6567	50.43	31.4833	58.03	37.2	58.4233	32.4467
non-phosphorylated DeLey-Doudoroff pathway	TrF0495C		4.2.1.6/4.2.1.140	0.703333	2.00667	6.62667	0.693333	4.22	8.47667	4.255	11.7833	20.2767
TCA;Glyoxylate cycle	TrF0616W	mdhA	1.1.1.37	947.173	800.587	338.313	761	235.337	788.613	1337.23	914.707	846.31
non-phosphorylated DeLey-Doudoroff pathway	TrF0641W		4.2.1.6/4.2.1.140	13.0467	14.3633	14.3733	14.3933	13.15	14.9433	20.98	20.65	25.8633
TCA	TrF0829W		6.2.1.4/6.2.1.5	827.81	860.397	311.097	750.39	537.447	489.42	491.88	422.493	377.023
Glycolysis	TrF0890C	tpiA	5.3.1.1	754.117	579.327	156.747	817.773	340.843	276.803	560.915	576.41	429.573
D-gluconate	TrF0918C		3.1.1.17	86.4633	72.2167	138.37	70.11	74.25	159.38	219.04	173.837	132.877
D-gluconate	TrA2045C		3.1.1.17	18.9167	15.86	20.34	20.7267	18.47	20.08	31.78	32.71	28.9133
TCA;Glyoxylate cycle	TrF1064C		1.1.1.37	11.6	25.5367	19.7	15.1133	15.77	50.67	98.45	115.65	47.2033
Glycolysis	TrG0068W	PGI1	5.3.1.9	186.613	126.713	41.7767	208.29	195.79	85.9067	93.46	143.373	104.08
TCA;Glyoxylate cycle	TrG0216C		6.2.1.1	0.7	2.59333	2.96333	0.57	3.08333	4.82333	13.17	12.4067	11.2433
Leloir	TrG0225C	GAL7	2.7.7.12	199.313	86.3967	116.25	118.24	124.503	136.83	83.045	75.6933	72.8833
Leloir	TrG0438W	ugeA	5.1.3.2	179.023	126	107.14	168.533	130.163	111.71	134.325	134.157	123.6
Glycolysis	TrG0506C	fbpA	3.1.3.11	35.2633	36.0567	20.6967	46.3133	16.8367	30.2	274.995	494.847	108.403
L-rhamnose	TrG0534W	lrdA	4.2.1.90	0.5	0.59	3.48667	0.613333	4.07	225.053	3322.66	165.07	3.15333
L-rhamnose	TrG0535W	lraA	1.1.1.173	3.85	5.34667	2.49	3.66	2.04333	55.0633	377.135	22.4233	15.5733
non-phosphorylated DeLey-Doudoroff pathway;D-galacturonic acid;D-gluconate	TrG0588C	LGD1	4.2.1.6/4.2.1.140;4.2.1.146;4.2.1.140	3.89	6.10667	32.0867	5.09667	10.2333	141.227	112.245	4700.52	45.8067
TCA	TrG0593C	fumR	4.2.1.2	108.077	83.8767	14.9367	137.24	37.4067	33.7233	161.265	135.927	120.517
PPP	TrG0615W	gndA	1.1.1.44	658.693	535.69	160.857	659.82	734.067	357.533	534.96	585.217	510.757
D-gluconate	TrG0713C	gukA	2.7.1.12	43.9133	82.6067	66.9233	77.1833	43.76	80.9167	75.915	152.417	450.707
PPP	TrG0799C	rpeA	5.1.3.1	98.1133	74.4433	26.7033	110.753	48.48	91.9967	161.15	129.067	78.33
TCA	TrG0959C		1.1.1.42/1.1.1.41	287.883	320.76	85.5167	345	151.737	146.51	272.14	221.567	155.31
Mannose	TrG0998C		2.7.7.13	36.6633	23.2233	28.33	25.4033	24.4067	27.0767	33.24	20.7767	34.76
Glycerol	TrG1000W	gfdA	1.1.1.8	207.473	145.893	65.2267	268.343	79.94	101.483	206.935	129.077	139.067
PPP	TrG1104W		1.1.1.44	1.3	6.21667	18.85	4.96667	2.6	12.3	93.495	29.24	12.69

## Sheet: P. chrysosporium
Supplementary Table 4. Expression profile (FPKM values) of genes involved in sugar meatabolic pathways of P. chrysosporium (used for Figure 3 and Supplementary Fig. S1).
put. means putative genes.
Pathways	GeneID	Gene_Name	EC number	D-glucose	D-fructose	D-galactose	D-mannose	D-xylose	L-arabinose	L-rhamnose	D-galacturonic acid	D-glucuronic acid
TCA	Phchr2|123932		1.3.5.1	357.347	401.72	428.823	307.943	360.983	410.013	378.337	333.903	555.997
TCA	Phchr2|1281506		6.2.1.4/6.2.1.5	114.097	115.507	103.973	124.79	120.73	110.983	104.867	89.6033	95.2267
Glycolysis	Phchr2|1303762	pkiA	2.7.1.40	165.883	151.5	133.553	176.437	148.42	125.11	110.087	99.8067	126.427
PPP	Phchr2|1309019	rpeA	5.1.3.1	72.88	87.3567	83.2467	76.6033	73.4633	82.95	73.22	64.9733	73.4767
Glycolysis	Phchr2|136462	fbaA	4.1.2.13	621.8	647.22	690.907	606.293	629.097	692.807	619.793	573.04	718.06
PCP;the oxidoreductive pathway	Phchr2|1393200		1.1.1.21	14.9133	15.1733	16.7	14.0733	14.12	17.1933	19.6667	20.4667	16.59
Glycerol	Phchr2|1864397	gppA	3.1.3.21	86.15	73.41	61.9667	80.68	84.1233	64.1967	58.4733	94.5533	73.8833
TCA	Phchr2|2707707		1.3.5.1	10.3767	8.91	7.12667	9.50667	7.78667	6.77667	7.57333	27.2967	10.7767
Glycolysis	Phchr2|2895437	pgkA	2.7.2.3	466.117	429.36	390.147	542.327	429.443	347.003	320.663	465.033	401.137
PPP	Phchr2|2897218		1.1.1.44	131.24	159.95	196.12	120.163	162.48	200.537	189.603	178.823	244.44
PPP	Phchr2|2898322	gsdA	1.1.1.49	190.217	192.157	195.66	174.763	175.433	182.853	160.23	139.95	191.2
non-phosphorylated DeLey-Doudoroff pathway	Phchr2|2898555		1.1.1.48	47.2867	41.2467	38.8	48.8233	50.1767	42.44	39.1333	30.6633	33.58
PPP	Phchr2|2898751	rbtA	2.7.1.47	66.83	67.7467	89.1	61.38	95.9133	90.29	89.5167	204.22	125.933
Mannose	Phchr2|2900008	pmmA	5.4.2.8	117.867	119.093	124.017	114.4	126.997	120.067	104.5	84.3933	102.373
TCA;Glyoxylate cycle	Phchr2|2900690	pycA	6.4.1.1	127.4	128.643	130.06	123.203	125.7	129.67	134.567	96.5167	102.497
Glycolysis	Phchr2|2900871	enoA	4.2.1.11	39.7067	44.2467	55.1767	83.41	50.8567	32.8367	33.87	48.9233	47.7233
TCA	Phchr2|2900888		1.3.5.1	280.683	242.51	276.597	250.743	273.327	284.377	306.6	244.587	301.403
Leloir	Phchr2|2900948	pgmB	5.4.2.2	144.59	143.877	153.533	186.953	167.727	153.203	148.533	110.26	136.96
the oxidoreductive pathway	Phchr2|2902668		1.1.1.14	216.56	237.937	206.657	228.403	227.127	234.21	191.193	198.77	153.213
PCP;the oxidoreductive pathway	Phchr2|2903059		1.1.1.21;1.1.1.307	73.7367	72.3467	80.5467	103.663	85.2733	58.56	57.98	185.793	100.547
TCA	Phchr2|2908745		1.2.4.2/2.3.1.61/1.8.1.4	71.41	66.32	70.8767	72.0567	73.1367	67.7267	70.4867	73.77	79.82
the oxidoreductive pathway	Phchr2|2909376	xhrA	1.1.1.-	222.713	239.603	184.787	232.693	199.697	172.453	88.6133	62.8567	131.45
TCA;Glyoxylate cycle	Phchr2|2910636	mdhA	1.1.1.37	609.563	609.357	752.323	550.053	612.467	733.48	755.783	823.19	820.67
D-gluconate	Phchr2|2911796	gox	1.1.3.4	23.3067	32.1733	56.7867	14.4433	45.7733	64.1067	78.9067	37.8733	94.1867
Leloir	Phchr2|2912533		5.1.3.3	118.48	122.8	118.997	126.2	112.163	117.723	113.357	131.407	135.06
Glycolysis	Phchr2|2913593	tpiA	5.3.1.1	81.6833	79.8	75.51	83.64	90.2867	84.8067	96.6967	58.1	81.2333
Glycolysis	Phchr2|2915444	enoA	4.2.1.11	570.7	546.827	521.727	643.003	538.047	520.743	502.533	492.943	503.033
PCP;the oxidoreductive pathway	Phchr2|2917695		1.1.1.21	81.7267	75.4033	78.1633	74.0033	75.93	78.4033	87.04	80.8733	73.7633
TCA;Glyoxylate cycle	Phchr2|2931976	mcsA	2.3.3.1/2.3.3.16	148.793	138.127	127.087	172.99	164.393	136.217	124.697	94.4733	107.69
Leloir	Phchr2|2944612	galT	2.7.7.12	18.1167	18.7633	18.1533	17.08	21.1533	17.6233	18.7167	22.13	20.74
TCA	Phchr2|2946467		1.3.5.1	23.3467	23.8633	23.14	24.0633	23.08	22.96	24.0933	22.0067	21.7333
Glycerol	Phchr2|2947905	glcA	2.7.1.30	206.153	256.263	491.587	148.313	261.957	480.437	568.113	256.433	511.217
TCA	Phchr2|2953838	carC	1.3.5.1	351.91	320.54	346.123	344.71	336.663	346.45	341.32	341.77	368.81
Glycerol	Phchr2|2955503		1.1.5.3	84.43	79.9367	79.4367	82.6067	93.9667	84.5967	83.7367	207.403	153.993
D-gluconate	Phchr2|2963904		1.1.3.4	16.74	15.7833	12.8333	14.91	10.9333	12.88	14.0267	30.46	13.3333
PPP	Phchr2|2965902		1.1.1.44	19.3467	19.06	20.27	17.0633	17.9367	19.7067	22.33	15.5667	16.7933
TCA;Glyoxylate cycle	Phchr2|2966263		1.1.1.37	288.217	243.643	251.763	285.687	305.73	244.743	243.293	196.633	247.633
PCP	Phchr2|2966550	xkiA	2.7.1.17	104.823	112.33	183.073	93.1533	208.15	183.103	191.48	980.44	341.883
non-phosphorylated DeLey-Doudoroff pathway;Glycerol	Phchr2|2966702	dakA	2.7.1.28;2.7.1.29	79.1267	95.97	161.08	73.01	95.17	154.867	194.253	113.177	220.69
Glycolysis	Phchr2|2967674	pgiA	5.3.1.9	123.68	126.49	121.867	115.643	122.193	122.803	115.577	146.263	152.273
PPP	Phchr2|2968678		2.2.1.1	195.673	197.923	190.83	191.127	180.55	181.363	167.107	201.873	229.66
PPP	Phchr2|2968885	tktB	2.2.1.1	859.22	815.62	869.317	1172.35	927.357	656.547	622.583	1056.59	1009.15
PCP;the oxidoreductive pathway	Phchr2|2969021		1.1.1.9;1.1.1.14	2.41333	2.17333	3.28	1.89	2.87333	3.31	4.53	10.12	79.4567
Mannose	Phchr2|2971004	pmiA	5.3.1.8	66.21	69.23	67.0067	69.3267	77.6567	74.3433	72.47	85.3167	68.1933
Glycerol	Phchr2|2971487	gppA	3.1.3.21	6.99333	6.44333	9.87	5.81667	10.8467	9.74	12.1267	9.09667	13.79
Mannose	Phchr2|2973991		2.7.7.13	21.3867	20.4333	16.4733	21.3833	18.7133	14.8467	15.12	12.3967	14.09
TCA;Glyoxylate cycle	Phchr2|2974172	pdaA	1.8.1.4/1.2.4.1/2.3.1.12	247.65	217.8	198.533	255.78	256.817	205.223	171.49	134.46	181.527
TCA	Phchr2|2975107		1.1.1.42/1.1.1.41	191.793	173.11	169.98	200.71	196.56	174.47	154.113	110.993	131.88
Leloir	Phchr2|2977966	galK	2.7.1.6	15.9333	16.83	18.6667	15.8167	18.2033	17.7933	16.66	11.8867	20.8033
TCA	Phchr2|2979145	icdA	1.1.1.42/1.1.1.41	270.793	260.56	246.347	257.283	257.237	248.347	225.783	381.05	315.473
Glycolysis;Mannose;the oxidoreductive pathway	Phchr2|2979208	hxkA	2.7.1.1;2.7.1.7;2.7.1.4	108.12	111.98	106.217	114.443	112.937	109.563	107.173	97.9533	93.1833
TCA	Phchr2|2979451		6.2.1.4/6.2.1.5	102.44	79.9067	68.7767	109.23	81.1633	65.93	57.57	62.2033	68.97
D-gluconate	Phchr2|2980701	gukA	2.7.1.12	34.7533	38.2967	34.4867	37.8033	38.51	38.2467	36.8333	90.13	55.6067
non-phosphorylated DeLey-Doudoroff pathway	Phchr2|2981353		1.1.1.48	22.78	24.56	27.8833	24.6067	25.0267	27.2	28.09	20.6967	24.6167
Glycolysis	Phchr2|2981615	pgmA	5.4.2.12	109.063	107.27	91.1133	113.777	103.943	91.9067	83.6833	56.4433	72.3067
D-galacturonic acid	Phchr2|2982212	garB	1.1.1.365	32.3433	38.2633	40.89	30.04	34.3267	38.07	34.44	559.4	227.477
TCA;Glyoxylate cycle	Phchr2|2983778	lpdA	1.8.1.4/1.2.4.1/2.3.1.12;1.2.4.2/2.3.1.61/1.8.1.4	250.303	232.94	229.003	255.77	271.27	242.883	213.237	160.287	234.62
PPP	Phchr2|2985236	rpiA	5.3.1.6	59.7367	52.2267	47.4567	55.1367	54.11	45.7933	45.0433	49.0267	46.9267
PPP	Phchr2|2985543	gndA	1.1.1.44	591.547	604.463	572.78	611.36	611.01	583.52	538.13	648.247	667.543
Glycerol	Phchr2|2985780	gfdA	1.1.1.8	35.9267	34.36	32.21	38.5533	33.32	35.43	35.52	21.7667	28.9233
TCA;Glyoxylate cycle	Phchr2|2985889		1.8.1.4/1.2.4.1/2.3.1.12	120.757	105.51	90.3467	124.27	115.447	91.0333	77.5967	52.8167	76.6067
Glycolysis	Phchr2|2985939	put. pgm	5.4.2.12	65.42	74.2933	74.6433	70.1767	69.29	79.1067	71.98	73.93	72.9933
Leloir	Phchr2|2986012		5.4.2.2	112.503	125.98	118.917	109.923	112.66	124.867	119.56	91.3433	91.0767
PPP	Phchr2|2986615	talA	2.2.1.2	297.697	288.44	279.897	315.31	318.31	294.79	270.763	420.457	430.387
PPP	Phchr2|2987166		1.1.1.44	89.0533	93.5433	91.3833	100.277	95.55	92.56	78.3533	65.2033	79.64
TCA;Glyoxylate cycle	Phchr2|2987519	acoB	4.2.1.3	69.74	58.8333	39.2433	66.29	56.4633	36.1233	30.28	62.3633	30.55
non-phosphorylated DeLey-Doudoroff pathway	Phchr2|2987881		3.1.1.25	7.69333	9.01333	9.52	6.48333	8.52333	11.75	11.8367	27.09	13.8567
the oxidoreductive pathway	Phchr2|2987995		1.1.1.14	82.3933	100.847	212.84	51.1333	102.667	211.24	286.6	135.383	141.377
TCA;Glyoxylate cycle	Phchr2|2988828		2.3.3.1/2.3.3.16	40.9133	49.01	52.0067	35.5967	41.8567	51.42	51.2333	50.6133	77.2967
Glycolysis	Phchr2|2988837	pfkA	2.7.1.11	32.6	30.4933	24.56	36.36	31.7333	26.5733	27.41	27.3867	20.1867
TCA	Phchr2|2989759		1.2.4.2/2.3.1.61/1.8.1.4	107.397	109.353	200.487	90.0533	162.13	214.443	252.953	301.167	329.613
Leloir	Phchr2|2990177		5.1.3.3	30.1667	25.0933	25.5433	26.9167	31.0267	25.04	25.5	38	33.8867
PPP	Phchr2|2990273		3.1.1.31	61.71	61.5	67.61	57.0733	62.17	75.62	84.2667	78.99	130.463
TCA;Glyoxylate cycle	Phchr2|3001648		1.8.1.4/1.2.4.1/2.3.1.12	70.49	63.6633	57.9333	72.32	70.2067	57.8533	51.51	42.1733	49.4533
TCA	Phchr2|3002295		1.1.1.42/1.1.1.41	128.91	124.193	110.647	137.967	130.657	112.88	99.93	72.55	92.6133
TCA;Glyoxylate cycle	Phchr2|3002302		1.8.1.4/1.2.4.1/2.3.1.12	292.827	248.35	236.137	295.997	291.613	243.32	209.94	176.823	229.48
the oxidoreductive pathway	Phchr2|3003460		1.1.1.14	77.44	90.98	93.3967	87.12	86.2233	107.18	107.953	254.047	265.423
L-rhamnose	Phchr2|3003521	lkaA	4.1.2.53	19.97	22.1267	26.74	15.6433	18.61	30.0933	37.9433	118.53	40.1933
Glyoxylate cycle	Phchr2|3004959	acuD	4.1.3.1	240.613	260.947	290.69	226.283	244.527	279.567	335.887	297.813	404.763
PPP	Phchr2|3005669	pglA	3.1.1.31	75.4333	70.4367	78.66	77.6767	82.2133	78.32	75.75	61.48	87.5833
L-rhamnose	Phchr2|3005949	lraA	1.1.1.173	12.2867	14.4733	15.2633	9.19	10.76	16.29	21.64	70.7433	26.5367
D-galacturonic acid	Phchr2|3006869		4.1.2.54	1.02667	1.25	1.12	0.693333	1.11667	1.27	1.29333	45.5633	3.77333
D-galacturonic acid	Phchr2|3007448		4.1.2.54	17.5433	20.3567	43.7	17.5667	19.54	38.3933	44.2733	3645.57	536.123
Mannose	Phchr2|3007721	pmmA	5.4.2.8	13.3767	14.7767	13.8867	13.6233	14.3	13.7	11.6033	10.6867	12.7167
Glycolysis	Phchr2|3007920	fbpA	3.1.3.11	136.883	163.447	197.46	131.273	166.077	205.593	213.993	343.963	332.857
Mannose	Phchr2|3008277		5.4.2.8	18.1667	18.1767	17.94	17.6133	17.3033	19.5133	18.2133	10.5467	19.05
Glycolysis;Mannose	Phchr2|3008745	glkA	2.7.1.2	62.5833	61.44	62.13	84.8233	67.52	53.76	51.2733	55.53	72.53
Glyoxylate cycle	Phchr2|3010822		2.3.3.9	155.753	164.007	196.293	137.22	150.253	183.84	167.67	238.61	486.39
non-phosphorylated DeLey-Doudoroff pathway;D-galacturonic acid;D-gluconate	Phchr2|3011034	gaaB	4.2.1.6/4.2.1.140;4.2.1.146;4.2.1.140	40.5	40.4067	64.4633	36.9033	52.3467	63.5933	68.9333	3014.46	549.273
TCA	Phchr2|3012285		6.2.1.4/6.2.1.5	300.377	292.183	275.827	312.157	288.373	279.353	248.313	260.553	270.57
TCA	Phchr2|3012697		1.3.5.1	260.86	250.217	266.487	244.31	268.113	275.607	299.833	286.533	316.043
PCP;the oxidoreductive pathway	Phchr2|3021902		1.1.1.21	3.32667	3.37	3.38333	2.55333	3.71333	4.35333	3.91333	5.75333	13.0933
PPP	Phchr2|3022489	TKT	2.2.1.1;2.2.1.3	206.17	190.663	173.157	198.263	194.83	170.897	150.073	144.157	155.833
TCA	Phchr2|3022756	sdhA	1.3.5.1	261.053	235.857	242.233	238.167	259.24	241.017	255.493	271.457	277.71
PCP;the oxidoreductive pathway	Phchr2|3023701	xdhA	1.1.1.12;1.1.1.9;1.1.1.14	575.693	609.407	924.667	545.007	746.113	949.94	985.71	2547.75	1468.03
D-gluconate	Phchr2|3024987		1.1.3.4	25.0667	28.25	19.17	17.6167	17.02	19.5767	22.19	17.5033	12.9667
TCA;Glyoxylate cycle	Phchr2|3025554	acuA	6.2.1.1	356.013	305.95	440.003	252.58	339.503	439.66	651.7	207.513	513.023
TCA;Glyoxylate cycle	Phchr2|3028433	acoA	4.2.1.3	456.787	440.97	403.64	431.627	455.4	421.22	430.35	322.093	416.423
Glycolysis	Phchr2|3028685	gpdA	1.2.1.12	1838.14	1675.44	1577.15	2160.6	1646.78	1427.17	1411.05	1854.89	1810.16
D-gluconate	Phchr2|3029198		1.1.3.4	30.6933	31.01	26.93	30.8967	37.6333	31.3433	32.33	47.7333	35.1
D-gluconate	Phchr2|3029206		1.1.3.4	49.4067	50.4667	36.2033	50.99	41.9833	39.92	40.46	57.1233	46.4133
TCA	Phchr2|3029230		1.2.4.2/2.3.1.61/1.8.1.4	122.813	107.533	112.01	114.96	121.09	116.813	119.75	134.873	132.297
the oxidoreductive pathway	Phchr2|3030350	xhrA	1.1.1.-	31.5667	29.6667	33.45	28.91	31.87	35.4333	42.1667	72.0333	44.6667
Glyoxylate cycle	Phchr2|3030826		4.1.3.1	63.99	63.83	66.5567	55.5967	63.75	68.7933	65.3633	62.4433	67.7867
PCP;the oxidoreductive pathway	Phchr2|3030943	xyrA	1.1.1.21;1.1.1.307	217.34	240.97	229.263	189.09	233.45	270.54	247.587	483.24	265.51
TCA	Phchr2|3030968	fumR	4.2.1.2	169.84	169.22	180.89	165.077	174.84	180.547	185.033	135.327	153.74
Leloir	Phchr2|3031560	galm	5.1.3.3	22.12	30.3567	45.02	16.6467	42.4233	52.83	53.8867	69.4533	79.9467
TCA;Glyoxylate cycle	Phchr2|3034056	citA	2.3.3.1/2.3.3.16	154.107	177.42	212.653	136.853	186.897	202.163	188.72	300.113	280.803
D-galacturonic acid	Phchr2|3041004	gaaA	1.1.1.365	27.7167	34.5033	45.7067	25.61	33.42	46.25	38.2833	1407.4	198.173
Leloir	Phchr2|3068432	ugeA	5.1.3.2	94.7267	90.41	85.9367	123.263	100.827	67.0467	57.7267	65.4433	74.0667
PCP;the oxidoreductive pathway;D-galacturonic acid	Phchr2|3085082	larA	1.1.1.21;1.1.1.307;1.1.1.372	59.3233	67.4067	140.733	52.2933	78.36	126.83	118.577	2690.92	598.207
non-phosphorylated DeLey-Doudoroff pathway	Phchr2|3099072	dgdA	4.2.1.6/4.2.1.140	34.2567	40.72	83.3967	29.2633	38.59	76.2833	94.7467	590.94	234.987

## Sheet: D. squalens
Supplementary Table 4. Expression profile (FPKM values) of genes involved in sugar meatabolic pathways of D. squalens (used for Supplementary Fig. S1).
put. means putative genes.
Pathways	GeneID	Gene_Name	EC number	D-glucose	L-arabinose	L-rhamnose	D-galactose	D-mannose	D-xylose
Glycolysis	Dicsqu464_1|977746	pfkA	2.7.1.11	52.835	39.38	28.845	41.865	40.8	37.665
TCA	Dicsqu464_1|972969		1.1.1.42/1.1.1.41	181	119.26	45.305	125.01	176.46	94.885
Leloir	Dicsqu464_1|969245		5.1.3.3	164.935	142.025	102.005	115.62	136.045	134.085
Glycolysis	Dicsqu464_1|968154	tpiA	5.3.1.1	409.52	314.505	246.51	296.42	358.06	297.05
PPP	Dicsqu464_1|963898	gndA	1.1.1.44	863.755	599.555	755.745	626.97	671.795	575.98
Leloir	Dicsqu464_1|959095	ugeA	5.1.3.2	44.045	32.705	21.295	29.585	43.9	31.22
PPP	Dicsqu464_1|954379	pglA	3.1.1.31	97.58	112.745	130.655	99.425	100.23	105.68
Glycolysis	Dicsqu464_1|951987	pgmA	5.4.2.12	278.77	159.325	106.545	173.9	192.405	143.88
Leloir	Dicsqu464_1|951479	pgmB	5.4.2.2	577.975	488.08	342.175	421.67	336.485	425.515
non-phosphorylated DeLey-Doudoroff pathway;D-galacturonic acid;D-gluconate	Dicsqu464_1|950822	gaaB	4.2.1.6/4.2.1.140;4.2.1.146;4.2.1.140	88.26	72.885	85.705	85.41	70.165	60.71
PCP;the oxidoreductive pathway	Dicsqu464_1|950146		1.1.1.21;1.1.1.307	8.76	13.49	17.27	11.335	12.145	10.48
Leloir	Dicsqu464_1|947718	galm	5.1.3.3	41.78	137.085	99.875	147.985	26.94	131.25
PCP;the oxidoreductive pathway	Dicsqu464_1|943357		1.1.1.21	111.61	88.625	169.26	101.515	110.18	93.34
Glycolysis	Dicsqu464_1|943162	fbpA	3.1.3.11	239.2	175.58	191.315	150.68	177.93	112.42
the oxidoreductive pathway	Dicsqu464_1|941829	xhrA	1.1.1.-	6.285	6.67	11.34	6.96	7.145	5.885
TCA;Glyoxylate cycle	Dicsqu464_1|940711		1.8.1.4/1.2.4.1/2.3.1.12	91.365	65.12	44.325	65.51	106.36	66.38
PCP;the oxidoreductive pathway	Dicsqu464_1|938667	xyrB	1.1.1.21;1.1.1.307;1.1.1.21	127.39	132.21	134.235	127.36	129.075	137.41
PCP	Dicsqu464_1|936860		1.1.1.9	15.27	15.675	14.655	17.525	14.005	12.8
non-phosphorylated DeLey-Doudoroff pathway;Glycerol	Dicsqu464_1|935309	dakA	2.7.1.28;2.7.1.29	79.32	82.23	96.785	81.33	59.755	77.81
Mannose	Dicsqu464_1|935266	pmmA	5.4.2.8	173.945	110.545	43.785	118.01	161.04	103.895
L-rhamnose	Dicsqu464_1|934463	lkaA	4.1.2.53	38.2	37.65	61.105	45.02	25.14	34.75
TCA	Dicsqu464_1|934409		6.2.1.4/6.2.1.5	505.05	339.515	151.875	362.415	252.785	288.795
Glycolysis	Dicsqu464_1|934352	gpdA	1.2.1.12	2817.62	1923.66	1555.86	2008.28	2087.93	1847.16
TCA	Dicsqu464_1|931089	carC	1.3.5.1	251.59	250.405	202.27	237.84	298.25	240.85
TCA;Glyoxylate cycle	Dicsqu464_1|930571		1.8.1.4/1.2.4.1/2.3.1.12	26.16	13.83	16.405	16.205	19.54	15.13
Mannose	Dicsqu464_1|929325	pmiA	5.3.1.8	108.65	69.725	37.375	68.695	64.06	47.775
D-gluconate	Dicsqu464_1|929151		1.1.3.4	138.865	206.31	120.345	173.38	274.98	155.09
TCA;Glyoxylate cycle	Dicsqu464_1|927520	oahA	3.7.1.1	1795.22	780.56	1173.67	1176.88	1488.06	1345.1
TCA	Dicsqu464_1|927354		1.3.5.1	312.54	353.675	277.47	322.725	337.29	303.12
PPP	Dicsqu464_1|925713	gsdA	1.1.1.49	345.905	286.745	342.275	272.015	249.785	277.12
TCA	Dicsqu464_1|925394		1.3.5.1	557.71	539.05	446.65	510.47	586.72	462.26
the oxidoreductive pathway	Dicsqu464_1|925036		1.1.1.14	14.145	17.1	44.98	22.865	22.755	22.16
PPP	Dicsqu464_1|924436		3.1.1.31	428.405	235.69	182.785	256.575	280.91	230.29
TCA;Glyoxylate cycle	Dicsqu464_1|923934	lpdA	1.8.1.4/1.2.4.1/2.3.1.12;1.2.4.2/2.3.1.61/1.8.1.4	165.19	148.39	90.455	143.255	175.28	140.01
non-phosphorylated DeLey-Doudoroff pathway	Dicsqu464_1|923347	dgdA	4.2.1.6/4.2.1.140	39.045	65.085	79.835	42.325	60.25	58.79
D-galacturonic acid	Dicsqu464_1|922161	garB	1.1.1.365	245.945	219.55	161.82	193.075	222.24	195.12
TCA;Glyoxylate cycle	Dicsqu464_1|921751	pycA	6.4.1.1	443.755	245.765	324.335	293.2	261.105	301.18
Glycolysis;Mannose	Dicsqu464_1|921177	glkA	2.7.1.2	72.8	54.055	35.14	49.63	44.17	44.06
PPP	Dicsqu464_1|921088	rbtA	2.7.1.47	146.26	103.12	70	94.63	104.1	82.605
Glyoxylate cycle	Dicsqu464_1|920014	acuD	4.1.3.1	492.38	320.745	137.61	282.5	353.23	228.12
TCA	Dicsqu464_1|919964		1.3.5.1	15.69	21.795	25.46	21.48	17.935	23.88
Glyoxylate cycle	Dicsqu464_1|919738		4.1.3.1	24.465	31.82	42.625	23.8	30.31	26.47
Glycolysis	Dicsqu464_1|919502	put. pgm	5.4.2.12	14.11	11.125	10.225	9.755	16.04	13.055
D-gluconate	Dicsqu464_1|919477		3.1.1.17	35.25	46.725	61.595	25.905	39.1	48.03
TCA;Glyoxylate cycle	Dicsqu464_1|918052		2.3.3.1/2.3.3.16	20.535	20.515	22.425	21.1	24.89	15.71
Leloir	Dicsqu464_1|917414		5.1.3.2	10.585	11.955	15.695	14.415	11.27	15.325
D-gluconate	Dicsqu464_1|916894		1.1.3.4	105.315	124.72	68.43	102.255	216.82	174.6
L-rhamnose	Dicsqu464_1|916104	lraA	1.1.1.173	23.625	29.175	24.835	32.895	21.255	23.895
Glycerol	Dicsqu464_1|915730	gfdA	1.1.1.8	31.945	23.405	25.08	27.64	28.745	23.63
PPP	Dicsqu464_1|915653	rpeA	5.1.3.1	181.815	200.145	172.3	184.385	188.355	156.77
non-phosphorylated DeLey-Doudoroff pathway	Dicsqu464_1|915440		1.1.1.48	82.145	80	66.95	68.075	97.205	66.42
TCA;Glyoxylate cycle	Dicsqu464_1|915044		1.8.1.4/1.2.4.1/2.3.1.12	231.775	161.34	77.46	172.42	224.335	150.51
TCA	Dicsqu464_1|915040		1.1.1.42/1.1.1.41	202.135	121.025	59.225	135.115	180.055	105.015
PCP;the oxidoreductive pathway	Dicsqu464_1|914390		1.1.1.21	8.52	7.17	4.425	10.73	12.78	10.255
D-galacturonic acid	Dicsqu464_1|914346	gaaC	4.1.2.54	21.85	7.67	12.695	19.845	15.725	8.42
PPP	Dicsqu464_1|914326		1.1.1.44	97.83	78.02	105.54	74.64	88.1	83.12
PPP	Dicsqu464_1|913980		2.2.1.2	91.16	79.35	57.145	81.32	63.905	59.61
Leloir	Dicsqu464_1|913966		5.1.3.3	163.38	194.74	206.435	180.015	119.565	169.925
Glycolysis	Dicsqu464_1|912966	pgkA	2.7.2.3	409.155	247.43	220.225	257.98	282.105	221.61
Mannose	Dicsqu464_1|912904		5.4.2.8	22.01	18.535	18.88	21.595	19.985	19.165
PPP	Dicsqu464_1|912787	TKT	2.2.1.1;2.2.1.3	182.775	94.495	68.655	114.11	137.77	85.095
PPP	Dicsqu464_1|912524		1.1.1.44	39.225	63.95	76.425	49.295	46.26	57.045
TCA;Glyoxylate cycle	Dicsqu464_1|911917	citA	2.3.3.1/2.3.3.16	212.12	156.2	107.08	144.98	205.21	118.49
Glycolysis	Dicsqu464_1|911405		5.4.2.12	31.92	22.555	17.62	20.98	38.13	23.255
TCA;Glyoxylate cycle	Dicsqu464_1|911366	pdaA	1.8.1.4/1.2.4.1/2.3.1.12	189.5	130.53	63.815	123.66	178.27	121.32
Glycolysis	Dicsqu464_1|909166	fbaA	4.1.2.13	739.155	708.735	569.94	600.835	554.72	593.185
Glycolysis	Dicsqu464_1|908534	pgiA	5.3.1.9	303.985	214.9	169.585	232.65	262.09	202.685
TCA	Dicsqu464_1|889063		1.3.5.1	168.715	177.185	90.645	152.85	183.875	128.14
TCA;Glyoxylate cycle	Dicsqu464_1|887488	acuA	6.2.1.1	451.565	255.34	266.53	299.435	255.44	246.38
PPP	Dicsqu464_1|884128		2.2.1.1	427.62	329.83	317.525	338.97	329.07	304.475
PPP	Dicsqu464_1|881100	rpiA	5.3.1.6	73.925	63.805	81.33	82.365	77.105	79.085
Leloir	Dicsqu464_1|881020		5.1.3.2	10.12	12.7	20.025	12.595	8.285	8.91
Glycolysis	Dicsqu464_1|881015	put. fba	4.1.2.13	10.6	10.79	11.265	6.68	12.43	7.45
Glycolysis;Mannose;the oxidoreductive pathway	Dicsqu464_1|880495	hxkA	2.7.1.1;2.7.1.7;2.7.1.4	147.3	109.555	96.445	112.27	117.535	109.28
the oxidoreductive pathway	Dicsqu464_1|874177		1.1.1.14	25.865	13.18	12.725	15.205	20.345	12.755
PPP	Dicsqu464_1|871314		1.1.1.44	324.13	231.245	205.905	236.205	185.44	185.545
Glycolysis	Dicsqu464_1|871142	enoA	4.2.1.11	1364.61	1066.89	670.61	986.605	1083.81	982.54
PCP;the oxidoreductive pathway	Dicsqu464_1|868851	xyrA	1.1.1.21;1.1.1.307	796.39	461.975	293.355	494.13	500.425	374.39
PCP;the oxidoreductive pathway	Dicsqu464_1|867902	xdhA	1.1.1.12;1.1.1.9;1.1.1.14	200.04	285.14	317.3	210.07	165.125	214.475
D-galacturonic acid	Dicsqu464_1|866504	gaaA	1.1.1.365	76.365	75.715	75.49	79.555	69.105	59.015
TCA;Glyoxylate cycle	Dicsqu464_1|866315	acoB	4.2.1.3	42.99	20.78	13.915	24.27	31.04	21.585
TCA;Glyoxylate cycle	Dicsqu464_1|865709	mdhA	1.1.1.37	839.71	506.59	338.65	536.325	539.255	434.235
D-gluconate	Dicsqu464_1|861268	gox	1.1.3.4	7.435	9.67	9.87	11.575	13.89	10.725
Mannose	Dicsqu464_1|856994		5.3.1.8	3.945	11.52	11.72	11.57	11.725	6.655
Glycolysis	Dicsqu464_1|844436	pkiA	2.7.1.40	794.075	422.175	333.56	485.36	485.04	448.435
non-phosphorylated DeLey-Doudoroff pathway	Dicsqu464_1|842438		1.1.1.48	6.455	23.16	25.815	17.215	9.66	14.555
Glycerol	Dicsqu464_1|840402	gppA	3.1.3.21	94.155	33.85	16.025	42.59	99.98	33.625
TCA	Dicsqu464_1|838507	fumR	4.2.1.2	173.845	161.635	113.265	157.96	190.79	140.125
PCP;the oxidoreductive pathway;D-galacturonic acid	Dicsqu464_1|830729	larA	1.1.1.21;1.1.1.307;1.1.1.372	320.33	345.37	302.65	352.665	237.86	188.14
PCP;the oxidoreductive pathway	Dicsqu464_1|827912		1.1.1.21	27.765	33.13	78.385	39.99	28.39	30.415
TCA;Glyoxylate cycle	Dicsqu464_1|826497	acoA	4.2.1.3	892.93	668.75	403.96	669.28	622.62	454.32
PCP;the oxidoreductive pathway	Dicsqu464_1|826155	xyrB	1.1.1.21;1.1.1.307	19.17	17.795	12.09	20.56	15.98	18.805
Leloir	Dicsqu464_1|825827	galK	2.7.1.6	48.71	42.395	31.355	33.08	30.31	29.345
non-phosphorylated DeLey-Doudoroff pathway;D-gluconate	Dicsqu464_1|821974		3.1.1.25;3.1.1.17	32.58	130.295	496.43	113.99	29.255	120.7
TCA	Dicsqu464_1|821226	icdA	1.1.1.42/1.1.1.41	79.255	83.72	54.345	76.535	67.18	64.995
PCP	Dicsqu464_1|821081	xkiA	2.7.1.17	59.905	60.09	52.375	56.5	39.82	57.38
PCP;the oxidoreductive pathway	Dicsqu464_1|815797		1.1.1.9;1.1.1.14	440.015	277.38	300.68	290.355	281	275.245
TCA;Glyoxylate cycle	Dicsqu464_1|813512		1.1.1.37	818.51	700.16	327.66	746.61	827.46	633.555
PCP;the oxidoreductive pathway	Dicsqu464_1|807665	xdhA	1.1.1.12;1.1.1.9;1.1.1.14	142	212.555	226.21	201.82	173.385	181.88
D-galacturonic acid	Dicsqu464_1|802918	gaaC	4.1.2.54	168.345	229.59	553.85	293.585	191.475	280.64
Leloir	Dicsqu464_1|802553	galT	2.7.7.12	51.885	47.6	35.395	35.335	71.63	39.93
TCA	Dicsqu464_1|549119		1.2.4.2/2.3.1.61/1.8.1.4	97.695	87.2	48.46	77.6	83.755	64.14
Leloir	Dicsqu464_1|528482		5.4.2.2	144.68	120.375	77.955	118.495	158.39	139.855
TCA	Dicsqu464_1|489854		1.2.4.2/2.3.1.61/1.8.1.4	202.77	171.54	125.565	169.87	174.79	152.325
Glycerol	Dicsqu464_1|435516		1.1.5.3	22.42	21.85	20.115	19.71	25.82	15.655
PPP	Dicsqu464_1|418257	talA	2.2.1.2	934.8	686.06	654.465	694.045	753.715	667.82
TCA	Dicsqu464_1|392289		1.3.5.1	353.6	388.27	461.325	370.44	264.375	293.4
Glycerol	Dicsqu464_1|319760	glcA	2.7.1.30	54.775	50.43	45.065	53.275	37.65	45.615
TCA	Dicsqu464_1|308546	sdhA	1.3.5.1	199.225	209.725	159.345	187.5	203.62	181.145
TCA	Dicsqu464_1|270201		1.2.4.2/2.3.1.61/1.8.1.4	16.605	17.815	17.74	16.9	18.51	18.195
the oxidoreductive pathway	Dicsqu464_1|236291		1.1.1.14	235.035	387.975	241.84	289.21	291.785	186.915
Glyoxylate cycle	Dicsqu464_1|176872		2.3.3.9	63.03	87.765	61.58	54.87	87.45	32.565
TCA;Glyoxylate cycle	Dicsqu464_1|1042648	mcsA	2.3.3.1/2.3.3.16	314.88	210.235	78.78	198.18	248.66	180.785
TCA	Dicsqu464_1|1036893		6.2.1.4/6.2.1.5	53.25	45.735	49.11	55.45	48.855	55.02
PPP	Dicsqu464_1|1036105	tktB	2.2.1.1	16.02	38.305	23.71	27.195	21.625	23.98
TCA	Dicsqu464_1|1035911		1.3.5.1	103.165	90.355	49.285	94.31	112.34	88.09
TCA	Dicsqu464_1|1017770		6.2.1.4/6.2.1.5	217.51	133.805	66.605	135.82	209.225	136.79
TCA	Dicsqu464_1|1001614		6.2.1.4/6.2.1.5	163.035	104.38	56.15	109.35	174.26	102.98
