# Supplementary material for: The Sugar Metabolic Model of Aspergillus niger Can Only Be Reliably Transferred to Fungi of Its Phylum
Source: J Fungi (Basel). 2022 Dec 17;8(12):1315. doi: 10.3390/jof8121315 (PMC9781776; doi:10.3390/jof8121315)
Supplement: Supplementary file 1 [file jof-08-01315-s001.zip › jof-2056969-supplementary/Supplementary Table S5.xlsx]

## Sheet: Supplementary TableS5
Supplementary Table S5: Protein abundances profile (log2 scaled) of the sugar metabolism-related proteins in five fungi.
In this table, there are five sheets. Each sheet depicts the protein abundances profile (log2 scaled) of the sugar metabolism-related proteins in A. niger, A. nidulans, P. subrubescens, T. reesei, and P. chrysosporium, respectively.

## Sheet: A. niger
Supplementary Table 5. Protein abundances profile (log2 scaled) of the sugar metabolism-related proteins in A. niger (used for Supplementary Fig. S3 ).
ProteinID	Pathways	L-arabinose	D-fructose	D-galacturonic acid	D-galactose	D-glucuronic acid	D-glucose	D-mannose	L-rhamnose	D-xylose
NRRL3_01004	Glycolysis	38.8867	38.7064	38.8175	38.5121	38.938	39.0088	38.9672	38.718	38.4639
NRRL3_10050	PCP;the oxidoreductive pathway;D-galacturonic acid	37.5145	34.9021	36.6281	34.8899	34.4371	34.432	33.867	34.4974	36.8775
NRRL3_10666	Glycolysis	40.2334	40.5427	40.2182	40.1411	39.8907	40.9455	40.5879	39.8671	40.0214
NRRL3_10724	Glycerol	36.9253	37.5153	37.5724	37.0313	36.7183	36.865	37.1024	37.3248	36.7959
NRRL3_10933	Glycerol	30.8868	30.9852	29.8236	31.0946	30.1559	31.5	31.2365	29.4861	30.2155
NRRL3_11113	TCA	0	0	0	0	0	0	0	29.2128	0
NRRL3_10522	non-phosphorylated DeLey-Doudoroff pathway	28.5197	27.3941	29.8148	28.1126	29.0499	28.8034	28.3184	30.0067	27.2433
NRRL3_10706	TCA	37.894	38.3207	37.9352	37.5873	37.594	38.1292	37.9224	37.7563	37.858
NRRL3_10884	PCP	37.2084	29.1773	34.2731	31.0595	31.3097	30.8649	31.1897	30.196	37.0687
NRRL3_10107	PPP	32.94	33.8743	33.1816	33.4246	33.1816	32.5275	33.3388	33.388	32.8709
NRRL3_11176	TCA	37.6842	38.1572	37.4005	37.4525	37.4393	37.7788	37.9372	37.4691	37.4669
NRRL3_11229	Mannose	33.1074	33.0751	32.5645	33.0006	32.8808	32.9982	33.2954	32.9297	33.0681
NRRL3_11249	PPP	40.8792	41.0179	40.7379	40.6746	40.4745	40.9366	40.7764	40.406	40.5881
NRRL3_01494	L-rhamnose	28.1338	27.4308	0	28.5455	28.8613	29.2484	31.8888	35.483	0
NRRL3_11473	PCP	30.8544	0	0	0	0	0	24.9098	0	0
NRRL3_11670	TCA	33.5805	33.7437	32.9998	33.4536	32.6572	33.6413	33.3265	33.1578	33.5793
NRRL3_02043	PPP	35.8965	36.0874	35.7811	35.7235	35.4096	35.8413	35.9388	35.578	35.6147
NRRL3_10297	Glycolysis	37.3024	37.0297	36.9565	37.1235	36.8209	37.4231	37.2408	37.0587	36.6269
NRRL3_10685	Mannose	35.6179	35.5078	35.4101	35.408	35.2737	35.7118	35.5511	35.2912	36.1519
NRRL3_10868	PCP;the oxidoreductive pathway	35.9524	34.3644	33.932	34.0718	33.4552	34.6239	33.7607	34.2512	37.534
NRRL3_10908	Glycolysis	38.8796	39.2629	38.4841	38.3494	38.4576	39.4361	39.0767	38.5232	38.7959
NRRL3_01127	non-phosphorylated DeLey-Doudoroff pathway;Glycerol	34.1444	32.9207	36.0203	34.5481	34.4545	33.0481	32.896	33.8783	33.1523
NRRL3_11573	TCA;Glyoxylate cycle	40.1156	40.4248	40.081	39.9161	39.7518	40.1464	40.1277	39.9886	39.9633
NRRL3_01493	L-rhamnose	30.2136	29.2442	29.2112	30.658	30.1163	29.1855	30.1634	31.9449	28.4693
NRRL3_01929	the oxidoreductive pathway	38.1685	37.7611	38.4838	38.2444	39.0923	37.7214	37.7533	38.5791	37.3904
NRRL3_01495	L-rhamnose	26.8297	28.7232	28.307	26.9927	30.4712	27.8778	24.2921	39.9502	26.2692
NRRL3_01584	TCA;Glyoxylate cycle	37.4725	37.2113	37.2282	37.3765	37.1892	37.6159	37.4403	37.4837	37.1686
NRRL3_01952	PCP;the oxidoreductive pathway	37.9794	27.6293	24.3132	0	27.0081	26.2764	29.5646	28.5718	40.6334
NRRL3_02122	Glycerol	32.9461	32.3778	32.5888	33.0073	32.9796	34.2233	32.7594	32.3262	32.3087
NRRL3_00234	PPP	33.8036	33.5576	33.5596	33.3967	32.3001	33.3284	33.7312	33.4362	33.3875
NRRL3_02395	Glyoxylate cycle	40.6944	40.1178	40.7034	40.1446	40.6591	39.6405	39.8894	40.7515	39.4681
NRRL3_02636	Leloir	0	0	24.875	0	0	0	0	27.2145	0
NRRL3_00279	PPP	30.7833	32.3414	31.552	31.8761	31.9707	32.2505	32.1523	31.7986	32.8194
NRRL3_03100	Glycolysis	0	30.8829	0	28.2873	0	27.3138	31.3867	0	29.5988
NRRL3_03516	TCA;Glyoxylate cycle	28.9308	0	28.2544	0	28.8913	0	27.6254	0	0
NRRL3_02224	D-gluconate	0	0	0	0	30.8731	0	0	0	0
NRRL3_03113	TCA	37.4259	37.9117	37.4031	37.5523	37.7494	37.7023	37.6613	37.581	37.4544
NRRL3_04177	PPP	32.2008	31.5993	32.0554	32.0593	32.0593	32.0818	32.1294	32.0323	31.9489
NRRL3_04471	PCP	36.6341	30.0913	33.0278	31.4244	31.9284	32.4322	32.9431	28.597	36.8395
NRRL3_04510	PCP	35.0061	35.5936	35.2638	35.4537	35.4323	35.6502	35.6124	35.3657	35.1003
NRRL3_04756	TCA;Glyoxylate cycle	38.6301	38.3832	38.725	38.9221	38.9168	38.8255	38.6934	38.7272	38.4499
NRRL3_04875	Glyoxylate cycle	26.4342	27.1824	26.436	25.2054	27.2123	28.2216	29.2311	25.3406	27.6915
NRRL3_04921	Glycolysis	39.1943	39.9732	38.9566	38.965	38.4989	39.94	39.6945	38.6944	39.184
NRRL3_02523	PCP	38.0555	30.0739	32.8144	31.7359	29.2884	30.1657	31.2927	29.9173	37.8031
NRRL3_02775	TCA	32.9547	33.0337	33.2177	34.0534	32.9607	33.8002	33.6463	33.5804	33.3091
NRRL3_03068	Glycolysis;Mannose	35.4595	35.6191	35.7773	35.7888	35.6417	35.5045	35.6708	36.1844	35.6123
NRRL3_00319	PCP	27.2058	26.0319	27.4793	28.1707	35.275	26.5505	27.1514	30.0536	26.7775
NRRL3_03214	Glycolysis	0	25.5239	0	0	0	28.2441	29.7315	0	0
NRRL3_03333	L-rhamnose	0	26.1911	0	27.6839	0	27.5286	29.8249	0	0
NRRL3_05038	PCP;the oxidoreductive pathway	28.7981	23.9276	0	0	0	26.2264	26.3348	0	31.4935
NRRL3_05547	Leloir	34.0765	0	0	0	0	0	24.7408	29.6327	0
NRRL3_05650	D-galacturonic acid	32.6938	31.2112	38.1146	32.3607	34.985	32.1052	32.2376	33.1275	31.6326
NRRL3_05655	Leloir	37.9098	37.9724	37.7921	37.628	37.7232	37.9492	37.8235	37.7227	37.7352
NRRL3_05672	Glycolysis	39.7566	40.15	39.7896	39.3807	39.3935	39.8846	39.8081	40.0477	39.5936
NRRL3_05826	TCA	19.1545	0	34.0822	0	0	0	26.8487	0	0
NRRL3_06024	PPP	29.944	29.8759	30.8656	30.1527	31.4797	29.5126	30.0595	31.7751	0
NRRL3_00603	TCA	37.6388	37.8247	37.5513	37.198	37.3168	37.7997	37.773	37.3463	37.6743
NRRL3_03733	Glyoxylate cycle	37.5029	37.4612	37.3731	37.2423	37.4299	35.8911	36.6821	37.0467	36.4902
NRRL3_04395	TCA;Glyoxylate cycle	40.9048	40.9691	40.6841	40.5692	40.5396	40.6837	40.7378	40.722	40.7437
NRRL3_04473	PPP	0	0	0	0	0	0	0	0	28.5194
NRRL3_02193	Glycerol	38.0031	37.6576	37.6931	37.8124	37.7638	37.8592	37.9983	37.5267	37.3592
NRRL3_02840	D-gluconate	33.5056	33.9882	32.8994	33.3447	32.8535	34.1176	33.5865	33.4902	32.5837
NRRL3_02841	D-gluconate	0	0	0	0	0	29.7417	0	0	0
NRRL3_00316	TCA;Glyoxylate cycle	34.4949	34.7091	34.4668	34.6866	34.4744	34.9162	34.655	34.5414	34.7856
NRRL3_04943	TCA	28.1477	0	0	0	0	0	0	0	0
NRRL3_04970	TCA;Glyoxylate cycle	37.9957	38.1103	37.801	37.46	37.5723	37.8247	37.886	37.8472	38.1225
NRRL3_00547	TCA;Glyoxylate cycle	40.3071	40.4124	40.308	40.1016	40.1952	40.304	40.2704	40.2185	40.094
NRRL3_03739	TCA;Glyoxylate cycle	36.4998	36.7905	36.8557	36.3099	36.587	36.3949	36.3473	37.1334	36.5835
NRRL3_04398	TCA;Glyoxylate cycle	37.7868	37.6274	37.863	37.8044	37.7598	38.1963	38.1276	37.5793	37.5701
NRRL3_04474	TCA	31.158	30.526	30.3596	30.7175	29.9268	30.625	30.9127	29.8196	29.9886
NRRL3_04753	Mannose	30.9506	30.3092	30.7844	31.2999	29.2202	31.0576	31.5746	29.0776	28.4061
NRRL3_08012	non-phosphorylated DeLey-Doudoroff pathway	0	0	29.424	0	31.4585	0	34.6545	28.666	0
NRRL3_08604	L-rhamnose	31.0936	29.3177	31.3747	31.0017	31.582	30.842	30.0541	34.7181	28.8068
NRRL3_03570	TCA;Glyoxylate cycle	39.8049	40.0337	39.7613	39.5769	39.8138	39.9113	39.6474	39.8477	39.6553
NRRL3_04328	PCP;the oxidoreductive pathway	34.1538	33.8568	33.5942	34.0101	33.9009	33.8772	33.7827	33.1337	33.7033
NRRL3_04528	PPP	40.3637	40.7045	40.4734	40.5123	40.495	40.722	40.7728	40.3413	40.3849
NRRL3_06025	Glycolysis	28.0218	29.5279	29.5662	30.0522	28.4709	29.1282	29.4815	29.0456	29.2706
NRRL3_06773	TCA	37.0723	35.5864	37.7438	36.3273	39.241	35.3357	35.6323	40.0476	36.4499
NRRL3_06865	TCA;Glyoxylate cycle	32.9146	24.0298	0	0	0	0	0	0	0
NRRL3_06930	D-galacturonic acid	34.3984	34.7764	34.6548	34.6871	35.2162	34.8382	35.2649	36.8463	34.5166
NRRL3_07271	Glycolysis	40.3757	40.748	40.463	40.2536	40.3206	40.6468	40.5721	40.4953	40.2997
NRRL3_05239	TCA	37.4691	37.4378	37.3426	37.1614	36.8778	37.1787	37.0976	37.3159	37.2118
NRRL3_05283	PPP	38.0447	38.3568	38.1411	37.516	37.7673	38.199	38.1279	38.0084	38.0395
NRRL3_05660	TCA	31.8673	31.221	31.4001	31.2805	32.3829	31.003	31.9771	32.5828	31.336
NRRL3_00588	PPP	31.2051	30.8369	30.6198	29.8067	30.4313	28.0246	28.1258	28.9769	29.4987
NRRL3_05970	Leloir	35.5567	34.6537	34.5645	34.3263	34.4142	34.5746	34.6201	34.3439	35.357
NRRL3_08886	TCA;Glyoxylate cycle	30.5284	29.7115	28.945	30.1569	30.1262	30.1863	30.5718	29.8412	29.9834
NRRL3_00968	PPP	28.3183	29.9493	26.9316	28.8793	29.9213	30.2292	30.3615	31.9907	28.3308
NRRL3_05100	Glycolysis;Mannose;the oxidoreductive pathway	36.7804	36.6637	37.05	36.9612	36.5122	36.9629	36.9496	36.9915	36.9792
NRRL3_05263	TCA	38.0785	38.4238	38.1343	37.7534	37.6739	38.2978	38.1552	38.4164	37.8517
NRRL3_05302	TCA;Glyoxylate cycle	35.5797	35.6751	35.6445	35.3631	35.3727	35.5677	35.5213	35.2751	35.345
NRRL3_05510	Leloir	34.7503	30.3083	33.9085	32.6337	33.7905	31.2592	32.0458	34.1257	34.0926
NRRL3_05649	D-galacturonic acid	33.9058	30.2407	38.415	32.6028	34.3352	31.7437	30.7906	34.5684	32.5719
NRRL3_07854	TCA	38.0589	38.098	37.6789	37.5659	37.4843	37.8326	37.7256	37.848	37.6387
NRRL3_07971	Mannose	0	27.6734	0	0	0	26.8715	27.7183	0	0
NRRL3_06354	TCA;Glyoxylate cycle	40.7512	40.8642	40.6111	40.6284	40.0182	40.8014	40.9315	39.5225	40.5295
NRRL3_06411	non-phosphorylated DeLey-Doudoroff pathway	38.3772	38.3514	38.1806	37.9842	38.1104	38.4678	38.3568	38.1655	38.265
NRRL3_06849	Glycolysis	31.9283	31.5648	31.696	32.0196	31.7196	32.5005	32.0826	31.4842	30.4674
NRRL3_06890	D-galacturonic acid;D-gluconate	34.3175	33.6341	39.1209	32.773	34.5934	33.0844	32.6694	33.719	33.1444
NRRL3_06528	TCA	37.4541	37.6557	37.6862	37.5144	37.0269	37.7313	37.7493	37.4056	37.519
NRRL3_06888	Glycolysis	38.3191	38.5004	38.4323	38.2374	37.972	38.0964	38.0655	38.2976	38.1302
NRRL3_06978	Leloir	35.9878	35.4876	35.1776	34.9217	35.221	35.0672	34.9034	35.1914	35.8791
NRRL3_07072	Glycolysis	38.028	38.2949	37.8337	37.4905	37.4685	38.2276	37.8726	37.8676	37.8871
NRRL3_07282	PCP;the oxidoreductive pathway	0	0	0	0	29.3249	0	0	0	0
NRRL3_07283	PCP;the oxidoreductive pathway	0	0	0	34.4162	0	0	0	0	0
NRRL3_00895	PPP	0	0	0	0	29.1831	35.5847	0	0	0
NRRL3_09685	D-gluconate	0	0	0	0	0	28.6365	0	0	0
NRRL3_09981	PPP	40.402	40.6881	40.0943	40.0381	40.0495	40.671	40.4704	40.2173	40.413
NRRL3_07795	TCA;Glyoxylate cycle	38.8477	38.5798	38.9878	38.4363	38.5699	38.1386	38.423	38.7607	37.7158
NRRL3_07819	Glycolysis	36.8176	37.1074	37.2063	36.5077	37.3547	37.0829	36.9165	37.9123	36.8268
NRRL3_07842	Glycerol	35.3368	35.6441	35.9906	35.4822	34.4198	35.5583	35.6521	34.4553	34.3151
NRRL3_08842	the oxidoreductive pathway	29.1391	26.0048	0	27.1596	25.5141	24.8467	0	24.8958	25.2574
NRRL3_00925	Leloir	38.7336	38.5757	38.4413	38.4805	38.4769	38.6903	38.5421	38.5652	38.6174
NRRL3_09251	Leloir	32.0206	28.4211	28.8336	28.6866	30.4221	29.7309	27.2609	28.6637	32.7796
NRRL3_09556	TCA;Glyoxylate cycle	0	0	0	0	33.5513	0	0	0	33.3701
NRRL3_09880	PCP	29.3976	29.2811	0	27.4298	27.473	25.3744	27.6183	29.2125	30.3608
NRRL3_07837	Mannose	32.8379	31.2057	31.556	32.7638	32.4715	33.3179	33.0938	31.8852	33.3629
NRRL3_08073	TCA;Glyoxylate cycle	41.2924	41.803	40.9301	41.089	40.3112	41.5211	41.3886	40.5416	40.8178
NRRL3_09204	PCP	38.2704	32.1914	33.8427	33.9281	33.1001	32.741	34.1572	32.2761	38.148
NRRL3_09217	TCA	37.0626	36.8357	36.9146	36.6196	36.8577	36.9363	37.1608	36.7338	36.5705
NRRL3_00966	TCA	37.2839	37.0473	36.9141	36.4622	36.494	36.8177	36.5913	37.1036	36.973
NRRL3_00967	Glycolysis	30.8851	0	31.3425	0	30.6011	0	25.5504	32.928	0
NRRL3_09951	Mannose	34.4217	34.5596	34.0767	34.2495	34.104	35.1736	34.7832	34.4039	34.4259

## Sheet: A. nidulans
Supplementary Table 5. Protein abundances profile (log2 scaled) of the sugar metabolism-related proteins in A. nidulans (used for Fig. 4 ).
ProteinID	Pathways	L-arabinose	D-fructose	D-galacturonic acid	D-galactose	D-glucuronic acid	D-glucose	D-mannose	L-rhamnose	D-xylose
AN5746	Glycolysis	41.1231	41.4215	41.5841	41.2566	41.1602	41.5695	41.4285	41.3699	41.1376
AN5563	Glycerol	38.0136	38.3973	38.0155	37.7614	38.0737	37.967	37.7284	38.1201	37.8129
AN8720	Glycolysis	31.0943	30.763	30.653	31.2865	30.6737	31.0502	29.6711	0	30.9165
AN8275	TCA;Glyoxylate cycle	39.3203	39.482	39.5476	39.3285	39.48	39.3613	39.4314	39.3752	39.5931
AN5210	Glycolysis	38.006	38.0996	38.0578	38.0382	37.9049	38.3242	38.2522	38.0387	38.185
AN10710	Mannose	36.4131	36.5989	36.3241	36.5544	36.2219	36.7534	36.5452	36.5589	36.2894
AN8793	TCA	31.8688	32.4671	33.363	31.4761	31.646	31.8757	31.5629	33.0565	32.5304
AN5547	PCP	31.6351	32.4006	31.0465	31.311	32.2578	31.8305	31.804	33.0364	31.4768
AN8689	Glycolysis;Mannose	36.343	36.608	36.6002	36.5552	36.4633	36.5169	36.484	36.2914	36.3977
AN4186	L-rhamnose	30.8952	31.3229	32.3458	31.497	31.6554	30.0327	30.5809	37.0822	30.8283
AN4913	PPP	0	30.9137	31.439	28.508	28.0384	27.0799	28.6125	30.1834	31.8672
AN3641	D-gluconate	0	0	0	0	34.8147	0	0	0	0
AN7000	TCA	36.716	37.6322	37.3278	36.9827	37.2276	36.9546	37.3456	36.8163	37.0487
AN6985	PPP	29.9238	30.3086	31.2812	29.6117	30.1915	29.4027	28.7783	30.776	29.0562
AN5634	Glyoxylate cycle	0	0	30.1139	0	29.799	0	0	31.5178	0
AN5604	Glycolysis	33.9658	35.5521	36.707	34.9386	35.4028	34.8707	34.8096	36.3136	34.0269
AN5589	Glycerol	32.0022	32.319	34.5212	32.5555	33.8874	32.6257	32.1937	32.5611	31.6263
AN8755	Glyoxylate cycle	33.5082	34.2432	33.9851	33.4493	33.5159	33.1568	33.4099	33.4797	34.405
AN7954	PCP;the oxidoreductive pathway	32.8775	32.0859	33.0633	29.2582	33.8557	0	32.9173	31.3599	30.7166
AN4957	Leloir	35.4131	34.8139	34.9759	34.4986	34.8018	34.8356	34.5244	35.643	34.7541
AN5790	TCA	37.6937	38.0477	37.8519	37.7085	37.7584	37.7386	37.9205	37.7336	37.8207
AN8790	PCP	38.1455	34.1499	34.4118	33.568	34.0657	33.7109	34.0878	34.0802	37.4777
AN5672	L-rhamnose;non-phosphorylated DeLey-Doudoroff pathway	28.2987	29.3434	32.63	26.35	29.0768	27.7273	25.3712	39.8283	0
AN5626	TCA;Glyoxylate cycle	38.5787	38.9174	38.814	38.6689	39.0519	38.3933	38.2913	39.2559	38.3882
AN5586	Mannose	36.7507	36.7674	36.4069	35.1125	36.4105	35.988	36.5111	36.0434	36.1939
AN5571	TCA	38.033	38.1455	38.3627	38.1048	38.1574	38.1787	38.0707	38.2057	38.1046
AN5525	TCA;Glyoxylate cycle	38.7381	39.2877	39.7288	38.7842	39.0208	39.0927	39.2354	39.2134	38.8851
AN8707	TCA	37.5659	37.4184	37.6812	37.5305	37.9207	37.7023	37.2697	37.6045	37.1339
AN7995	PPP	32.8641	32.7066	33.8331	32.6291	32.6832	32.398	32.2994	32.9432	32.501
AN8036	PCP;the oxidoreductive pathway	29.1038	30.5809	31.3844	30.1436	30.5566	28.7483	26.7127	31.8188	30.8771
AN8041	Glycolysis	42.4527	42.5301	42.4562	42.4043	42.4122	42.6852	42.6967	42.5829	42.5838
AN4255	Glycolysis	0	0	0	25.0495	0	25.4997	0	23.7407	23.2662
AN4114	PCP;the oxidoreductive pathway	30.1627	0	0	0	0	0	0	0	0
AN3916	Glycerol	30.0525	33.6128	33.6442	30.1763	34.7704	30.1825	31.1035	33.8621	29.353
AN3740	L-rhamnose	30.0741	0	0	0	0	0	0	33.1157	29.2391
AN6398	Leloir	0	0	0	0	29.3092	0	0	28.204	0
AN5908	Glycolysis	33.4221	33.2646	33.4733	33.4084	33.5368	33.1348	32.9214	33.1991	33.5678
AN3524	non-phosphorylated DeLey-Doudoroff pathway	38.275	38.5564	38.0839	38.5181	38.2058	38.3594	38.2125	38.0158	38.5744
AN4829	PCP;the oxidoreductive pathway	0	0	0	0	0	0	0	24.2588	0
AN3954	PPP	40.6341	40.785	40.7479	39.8668	40.5361	40.971	40.9754	40.0796	40.8688
AN3894	TCA;Glyoxylate cycle	33.2376	33.633	33.2046	33.66	33.3563	34.5842	33.5469	33.0011	33.9989
AN3805	TCA;Glyoxylate cycle	29.8158	28.3764	28.0747	29.141	0	29.2841	29.1873	0	29.295
AN7193	PCP;the oxidoreductive pathway;D-galacturonic acid	38.594	36.396	37.1545	36.1761	36.3552	36.2397	36.2354	37.6381	36.4516
AN10599	non-phosphorylated DeLey-Doudoroff pathway	28.8102	0	0	0	0	0	0	33.2028	0
AN7459	Glycolysis;Mannose;the oxidoreductive pathway	36.4521	36.9462	36.5756	36.6437	36.3873	36.9799	36.9199	36.4955	36.5251
AN6450	PCP;the oxidoreductive pathway	0	0	26.9679	0	0	0	0	28.527	27.0927
AN6182	Leloir	35.4232	34.7908	34.3445	34.6098	36.2544	34.0793	33.7719	34.9154	34.4586
AN6133	TCA	0	0	0	0	0	0	0	31.0979	0
AN6113	PPP	21.3161	0	0	0	0	0	0	0	0
AN6035	non-phosphorylated DeLey-Doudoroff pathway;D-galacturonic acid;D-gluconate	33.2448	30.2824	40.3335	30.3678	39.619	27.9457	30.8406	34.9315	30.7289
AN6900	Glycolysis	38.5514	38.5674	38.4569	38.4722	38.5084	38.4095	38.2782	38.5755	38.4438
AN10169	PCP	36.6415	0	32.528	0	0	30.1859	0	0	32.5672
AN12465	TCA;Glyoxylate cycle	38.6993	38.5101	38.6624	38.6029	38.4166	38.4954	38.3908	38.6633	38.6186
AN0896	TCA	30.1989	30.9276	31.8434	31.1436	30.6566	31.593	30.5348	31.6544	30.9076
AN0746	Leloir	30.9334	0	0	0	32.6481	0	0	33.8357	0
AN0672	PPP	30.1031	30.1122	30.8457	27.0954	30.401	30.8872	31.2322	30.226	30.7689
AN0667	Mannose	33.0025	33.3337	33.1222	33.5307	33.4148	33.981	33.7658	33.1822	33.2191
AN7588	PPP	28.4689	30.2421	31.5083	30.8762	27.7168	31.9522	32.2178	27.8833	33.2713
AN5986	D-galacturonic acid	33.9569	34.3133	37.679	33.7276	37.3723	33.7033	33.5285	36.275	33.5
AN6499	TCA;Glyoxylate cycle	40.0386	40.5053	40.149	40.0486	40.1227	40.1676	40.185	40.2121	39.8081
AN7633	TCA;Glyoxylate cycle	0	30.7494	29.9055	31.284	0	0	31.6737	0	0
AN10783	PPP	35.5805	35.1183	36.0653	35.7771	35.0051	35.0983	34.7251	34.9315	34.7862
AN6037	Glycolysis	40.1526	39.8597	40.1351	39.2745	39.5622	40.1182	40.1741	39.1096	40.5093
AN4727	Leloir	39.1353	39.29	39.0445	38.7977	38.9353	39.0461	38.9582	38.8976	38.9017
AN5907	PPP	41.4998	41.8656	41.8857	41.4171	41.7418	41.4882	41.4004	41.781	41.2748
AN5833	TCA;Glyoxylate cycle	29.1587	28.5807	29.7921	30.0548	30.4572	0	28.5081	31.7859	0
AN6650	TCA;Glyoxylate cycle	36.8748	37.1828	36.9532	36.917	36.8544	37.0333	37.1802	37.2963	36.7451
AN6653	Glyoxylate cycle	33.0028	32.5664	33.7748	33.0448	34.1707	32.1998	32.0817	34.4968	32.8032
AN6708	TCA;Glyoxylate cycle	37.5351	37.8586	37.8628	37.6045	37.6095	37.8102	37.7175	37.478	37.6743
AN1246	Glycolysis	41.138	41.1929	41.2219	41.0152	41.0208	41.2006	41.1112	41.1137	40.9588
AN0593	PPP	34.2928	34.5399	34.6463	34.4372	34.485	34.2237	34.5381	34.509	34.0777
AN0240	PPP	40.215	40.535	40.6808	39.8415	40.0314	40.6584	40.7193	39.9661	40.5325
AN0034	non-phosphorylated DeLey-Doudoroff pathway;Glycerol	34.548	33.9425	34.3314	34.1409	34.9418	33.3501	32.4513	36.0804	33.6293
AN1568	PPP	31.7157	28.4367	30.0317	0	29.1137	0	0	28.5624	0
AN4462	TCA;Glyoxylate cycle	38.5248	38.9376	39.2545	38.3344	38.388	39.3204	39.2103	39.2047	38.7336
AN10233	PPP	0	0	0	0	0	0	0	0	24.887
AN6792	Glycerol	0	0	0	0	30.2652	0	0	0	0
AN6933	TCA;Glyoxylate cycle	0	0	0	0	29.6349	28.7967	0	0	0
AN9403	TCA;Glyoxylate cycle	36.8771	37.0334	36.9088	36.9511	36.832	37.0752	36.8995	36.6685	37.0223
AN1003	TCA	37.0579	37.6377	37.383	37.3574	37.3317	37.7657	37.7269	37.214	37.5275
AN4591	Mannose	34.0454	34.4017	34.451	34.0372	33.9398	34.0952	34.1257	34.398	33.819
AN0774	PCP;the oxidoreductive pathway	30.738	27.5082	0	29.3003	37.6315	28.9803	27.5812	31.4785	26.9737
AN6717	TCA;Glyoxylate cycle	40.7239	40.7036	40.7885	40.5376	40.6485	40.6426	40.6692	40.5717	40.4529
AN1396	Glycerol	33.5154	33.6657	35.3285	33.6744	34.0859	33.7629	33.6654	32.9472	33.746
AN1274	PCP;the oxidoreductive pathway	38.1561	36.3797	36.6279	36.8278	36.181	36.1866	36.533	36.963	39.122
AN1216	Glycerol	33.8167	33.8354	33.7334	33.2924	33.7003	33.6771	34.0994	33.5745	33.7241
AN0942	PCP;the oxidoreductive pathway	38.3614	29.3351	34.1673	29.5713	28.2929	0	0	29.9916	35.6408
AN0688	PPP	41.0676	40.919	40.841	40.3871	40.4354	41.0785	41.0257	40.4005	40.9556
AN0443	the oxidoreductive pathway	32.781	33.4764	33.0708	34.0051	33.4675	34.3402	34.4025	34.0518	32.1894
AN0423	PCP;the oxidoreductive pathway	39.611	32.1467	34.002	32.7864	33.8531	31.7511	32.7427	32.7015	41.3538
AN0351	Glycerol	32.4373	33.1596	33.0568	32.1463	32.9809	32.9381	33.7307	33.0578	32.0535
AN8977	non-phosphorylated DeLey-Doudoroff pathway	26.5268	0	0	28.5772	28.0531	0	0	31.7826	0
AN9425	L-rhamnose	27.901	28.0609	28.545	28.8194	28.0573	29.0236	27.4903	35.6664	26.3812
AN9064	PCP;the oxidoreductive pathway	35.732	29.0318	29.92	30.574	29.7943	29.649	30.0063	30.3939	36.687
AN3223	Glycolysis	36.6608	36.8272	36.6223	36.5743	36.6054	36.6444	36.8667	36.5402	37.0372
AN3059	Glycolysis	38.1755	38.26	38.2394	38.2788	37.8318	38.3394	38.1772	38.3375	37.9765
AN1688	D-gluconate	32.2609	32.4139	30.6562	31.5232	30.4974	31.198	31.656	30.5172	30.6345
AN1911	Mannose	36.1273	36.2344	36.0722	35.9278	35.983	36.1717	36.0946	36.0457	36.1275
AN0285	PPP	37.0655	37.2388	37.2196	37.1593	37.1229	37.1387	36.9728	37.0164	37.099
AN1543	TCA	37.0514	36.9195	37.1456	36.7585	40.1195	36.4852	36.2776	39.2348	36.9286
AN1715	Mannose	30.3057	29.7016	30.9293	30.8517	32.1355	30.3038	29.481	30.843	29.0748
AN10222	Leloir	33.6925	34.0816	34.1196	34.2852	33.9271	34.0946	33.8628	33.9869	33.8002
AN1679	PCP;the oxidoreductive pathway	0	23.5736	0	0	0	0	0	0	0
AN2332	TCA	35.9831	36.4741	36.3581	36.4505	36.2667	36.3157	35.9888	36.698	36.2289
AN2334	Glycolysis	36.1743	30.8547	32.7842	32.2124	32.5353	30.6066	31.1992	36.6494	31.2823
AN10296	TCA	35.3355	36.0571	35.7464	36.2912	36.141	35.8489	35.5732	36.5303	35.1991
AN2436	TCA	39.1601	39.431	39.3795	39.2006	39.2595	39.4487	39.4352	39.2469	39.1106
AN2583	Glycolysis	0	27.7701	0	0	0	30.7744	30.3578	0	0
AN4336	the oxidoreductive pathway	25.9015	0	0	37.9096	0	0	29.3194	0	25.8708
AN2999	TCA	37.28	37.7024	38.6244	37.2135	37.6818	38.3408	38.1779	38.6482	37.1617
AN2859	D-galacturonic acid	34.7394	34.4256	39.1705	34.5174	39.6461	33.3571	34.0877	36.0108	33.1397
AN2666	PCP;the oxidoreductive pathway	0	0	0	30.8002	0	0	0	0	0
AN2112	D-gluconate	0	0	0	28.5639	0	27.8113	0	0	0
AN2335	PPP	35.2363	29.9058	30.7278	29.8223	30.3036	29.1763	29.0994	35.9793	29.2035
AN2440	PPP	35.7737	35.3481	34.7174	34.792	35.2887	35.1277	35.2611	34.7092	35.273
AN9180	PPP	38.3324	38.8173	38.9965	38.4534	38.722	38.5374	38.5885	38.674	38.3818
AN3466	TCA	37.3521	37.2994	37.3276	37.3414	37.4948	37.4116	37.3626	37.3852	37.3925
AN2180	Glycolysis	27.4926	27.8845	28.2257	27.7683	0	28.0443	28.6482	27.5609	27.0283
AN2208	non-phosphorylated DeLey-Doudoroff pathway	35.9649	36.08	36.1572	35.8191	36.1739	35.8645	35.6237	36.0943	36.1176
AN2295	TCA	36.84	36.7678	36.9987	36.8727	36.832	37.1149	37.0452	36.7823	36.9262
AN3432	Leloir	37.6726	32.4321	31.9711	33.0547	31.5335	32.6164	31.7457	33.7682	38.3986
AN3184	Leloir	34.9107	0	27.917	0	28.7239	0	0	29.3191	29.949
AN3119	Leloir	33.6242	0	0	0	0	0	0	30.6961	0
AN2981	PPP	38.5914	38.3586	38.7774	37.8531	37.5179	38.8736	38.8091	37.7859	38.8082
AN2964	TCA;Glyoxylate cycle	34.8395	35.5003	35.1168	34.9375	35.2117	35.5749	35.0874	34.8673	35.2309
AN2951	Leloir	30.3791	30.106	29.2565	29.3576	31.9213	32.0226	32.9305	0	30.3424
AN2916	TCA	36.7734	36.9108	37.192	36.6561	36.938	36.588	36.5667	37.1607	36.9048
AN8433	TCA;Glyoxylate cycle	0	29.9529	0	0	0	29.466	0	0	0
AN2875	Glycolysis	39.5699	39.8635	40.1517	39.7837	39.7423	40.0352	39.656	40.0153	39.5779
AN2858	D-galacturonic acid	33.2143	32.9419	39.9878	33.4091	41.3398	32.0212	32.7388	35.7617	32.523
AN8819	PCP	30.0226	29.4076	29.1646	30.2213	29.5777	30.1578	30.098	29.5076	29.3927
AN2867	Leloir	38.0462	38.3338	38.1422	38.482	38.1721	38.3186	38.1696	38.2194	37.9857
AN5109	PCP;the oxidoreductive pathway	0	0	0	32.164	0	0	0	0	0
AN5162	TCA;Glyoxylate cycle	37.896	38.098	37.9387	37.7407	37.8476	37.9214	37.8299	37.6528	38.1164

## Sheet: P. subrubescens
Supplementary Table 5. Protein abundances profile (log2 scaled) of the sugar metabolism-related proteins in P. subrubescens (used for Supplementary Fig. S3 ).
ProteinID	Pathways	L-arabinose	D-fructose	D-galacturonic acid	D-galactose	D-glucuronic acid	D-glucose	D-mannose	L-rhamnose	D-xylose
Pensub1|10017	TCA;Glyoxylate cycle	38.2878	38.1008	38.2808	38.2501	38.1813	38.0163	38.1475	38.3378	38.1266
Pensub1|10105	non-phosphorylated DeLey-Doudoroff pathway;D-gluconate	0	0	31.5784	0	32.7095	0	0	32.1148	0
Pensub1|10313	TCA;Glyoxylate cycle	35.9284	35.7282	35.8547	35.8574	35.7008	35.7172	35.7059	35.675	35.6737
Pensub1|10375	L-rhamnose	27.646	25.9877	28.5872	26.723	31.5294	27.4752	27.8062	35.5314	28.5602
Pensub1|10537	PPP	36.0328	35.9521	36.0159	36.0939	35.8975	36.2026	36.0929	35.9999	36.1355
Pensub1|10670	PPP	29.9807	29.3046	28.5542	29.5877	29.7546	29.4979	29.1066	29.7958	0
Pensub1|10681	Leloir	30.1434	28.6451	28.2037	32.5135	28.7374	27.7686	28.7741	28.3759	28.2862
Pensub1|10261	TCA	37.0889	37.17	37.1411	37.0907	37.0925	37.6248	37.4951	37.231	37.0316
Pensub1|10289	PPP	38.2688	38.097	37.4549	37.7539	37.6465	37.881	38.4371	37.6455	38.426
Pensub1|10471	Glycolysis;Mannose;the oxidoreductive pathway	27.1235	25.7136	26.318	26.7621	26.92	26.8751	25.807	26.7772	26.0408
Pensub1|10488	PCP	34.3235	0	0	0	0	0	0	0	32.9295
Pensub1|10587	PPP	33.7432	32.5762	34.6849	33.2488	34.8803	30.5106	31.2235	34.0199	30.2692
Pensub1|11050	non-phosphorylated DeLey-Doudoroff pathway;D-galacturonic acid;D-gluconate	33.709	32.6631	38.3794	34.0671	35.0716	31.5743	31.8376	34.7203	33.2556
Pensub1|11339	Leloir	36.512	0	33.5908	29.873	32.158	0	0	30.8894	30.9162
Pensub1|12375	TCA	37.9067	37.897	38.1043	38.1326	37.9409	38.0685	37.8784	38.0385	37.9288
Pensub1|12787	TCA	38.1982	37.8293	38.1978	38.1468	38.0321	37.8341	37.9159	38.1759	37.8664
Pensub1|13018	TCA;Glyoxylate cycle	38.1952	38.1635	38.3496	38.3369	38.2229	38.2468	38.0888	38.211	37.9396
Pensub1|10585	Glycolysis	30.2751	30.4228	30.0217	29.8524	31.684	0	29.2991	30.5332	29.9884
Pensub1|11052	Glycolysis	38.4059	38.2672	38.1007	38.0953	38.0931	38.3062	38.6994	37.9975	38.3686
Pensub1|11237	Glycolysis;Mannose;the oxidoreductive pathway	36.3941	36.5563	36.4475	36.5185	36.4104	36.2773	36.6883	36.4585	36.2964
Pensub1|11399	Glycolysis	37.6152	37.7347	37.431	37.6558	37.563	37.5078	37.5482	37.5987	37.4206
Pensub1|11702	Glycolysis;Mannose;the oxidoreductive pathway	28.7905	28.5751	27.8383	28.7256	27.8093	27.3024	27.4184	26.9975	28.8118
Pensub1|12165	Leloir	34.2765	34.67	34.6033	34.9923	34.387	34.4976	34.3445	34.6538	34.6752
Pensub1|1222	TCA;Glyoxylate cycle	30.6357	31.4231	30.505	30.7428	29.2316	30.5686	30.5826	29.1456	30.4382
Pensub1|12642	Glyoxylate cycle	33.9554	33.6866	35.0311	33.9354	34.6949	32.4699	31.3495	37.1082	33.4995
Pensub1|12236	Glycolysis	40.9158	40.7984	40.8374	40.9881	40.7684	40.7972	41.3196	40.9733	40.7487
Pensub1|12348	PCP;the oxidoreductive pathway	39.3629	29.4343	36.3504	31.311	30.7095	29.2989	29.7818	30.329	38.1218
Pensub1|13042	non-phosphorylated DeLey-Doudoroff pathway	0	0	0	30.5882	0	0	0	0	0
Pensub1|14128	Glycerol	33.6311	33.4351	33.1579	33.7808	33.1995	33.728	34.0312	33.5657	33.7373
Pensub1|1466	Glycerol	37.5284	37.2517	37.4963	37.5584	37.4461	37.3026	37.243	37.5893	37.2214
Pensub1|1578	Glycolysis	35.5705	35.036	35.8056	35.6807	35.4964	34.8797	34.7939	36.3244	35.2345
Pensub1|1602	Mannose	35.2275	35.0415	35.2614	35.2823	34.9632	35.4599	35.0568	35.0077	35.1716
Pensub1|164	TCA;Glyoxylate cycle	38.7495	38.3412	38.6784	38.7247	38.6266	38.168	38.2273	38.5343	38.0532
Pensub1|2003	Glycolysis	40.5273	40.8689	40.5668	41.074	40.5059	40.7885	41.3082	40.5997	40.6234
Pensub1|13292	PPP	28.7613	29.3257	28.2273	29.1365	0	29.0859	29.3221	27.9627	28.4011
Pensub1|13293	PPP	32.4486	31.2611	32.047	31.5854	0	31.5042	31.748	32.0463	31.1717
Pensub1|13585	TCA;Glyoxylate cycle	40.1831	40.0206	40.2191	40.247	40.255	39.8939	40.043	40.2344	39.8779
Pensub1|14035	Glycolysis	38.5104	38.3617	38.4412	38.6074	38.5026	38.3386	38.7588	38.5495	38.1862
Pensub1|14174	Glycolysis	39.638	39.7576	39.5954	39.8002	39.6936	39.6779	39.9451	39.9523	39.5656
Pensub1|1605	Glycerol	33.7476	33.2107	34.2518	33.9226	33.7836	32.674	33.663	33.6786	33.156
Pensub1|1725	Glycolysis	30.5773	0	29.8039	0	30.103	0	0	32.7954	0
Pensub1|1882	PCP;the oxidoreductive pathway	40.2569	35.4616	36.738	35.5109	35.3704	34.6057	35.1195	35.2207	39.5923
Pensub1|12943	D-galacturonic acid;Glycerol	29.6847	28.4221	35.1609	30.2333	34.1611	27.8409	29.1393	36.792	29.134
Pensub1|13588	TCA;Glyoxylate cycle	37.9033	37.8386	37.9261	37.964	37.7934	37.9225	37.7466	37.9555	37.7149
Pensub1|1382	the oxidoreductive pathway	37.072	36.7649	37.2903	36.8707	36.9851	36.0127	37.0403	37.1818	36.1826
Pensub1|2095	PPP	34.1715	31.2264	32.7601	32.956	34.4611	32.664	33.9004	33.9917	33.5894
Pensub1|2837	TCA;Glyoxylate cycle	37.1196	33.6524	34.873	33.9184	34.1516	30.7319	34.8005	33.2252	36.3117
Pensub1|1526	D-gluconate	0	0	29.0258	0	33.1222	0	0	0	0
Pensub1|1687	Leloir	38.0872	38.1394	38.2573	38.1939	38.2411	38.4367	38.1989	38.2363	38.234
Pensub1|1720	Glycerol	38.6098	33.6945	35.9989	32.167	32.6604	31.5762	32.0449	33.4621	38.1251
Pensub1|1724	PPP	0	0	0	0	30.4612	0	32.9111	31.5057	0
Pensub1|194	Glycolysis;Mannose	36.2646	36.0307	36.1405	36.0344	35.8627	36.0753	36.2539	36.1168	36.0646
Pensub1|2200	TCA;Glyoxylate cycle	29.2675	0	29.017	29.4897	28.7186	0	28.1671	0	28.5529
Pensub1|2235	Mannose;Leloir	0	29.0409	29.3811	0	30.0957	0	31.012	31.2015	28.6115
Pensub1|2336	PCP	36.6882	0	30.4198	32.6387	0	0	0	0	35.3625
Pensub1|2935	TCA	37.1357	36.4047	37.0328	37.234	36.7102	36.5671	36.4125	36.961	36.9018
Pensub1|3539	Glycerol	0	0	28.7546	0	0	0	0	0	0
Pensub1|4025	non-phosphorylated DeLey-Doudoroff pathway;Glycerol	30.021	0	29.064	29.6242	29.6865	0	0	30.788	0
Pensub1|4787	non-phosphorylated DeLey-Doudoroff pathway	34.775	35.2062	35.1075	35.3146	35.3504	34.6471	35.07	35.2473	34.8768
Pensub1|11772	L-rhamnose	0	0	0	0	0	0	0	32.2342	0
Pensub1|12188	TCA;Glyoxylate cycle	33.9272	33.8119	33.9526	34.7891	34.0711	34.3725	33.6966	33.9075	34.237
Pensub1|2286	PCP;the oxidoreductive pathway;Glycerol	35.5993	31.7048	33.8353	34.5681	32.5142	30.6931	29.4197	32.1515	33.3921
Pensub1|3107	TCA	0	0	30.36	30.3952	0	29.4228	29.1559	30.1451	0
Pensub1|3247	TCA;Glyoxylate cycle	39.4489	39.1197	39.3728	39.4175	39.2924	38.9809	39.1463	39.4953	39.2467
Pensub1|3303	Glycolysis;Mannose;the oxidoreductive pathway	29.2791	29.0749	30.1949	29.1669	29.7617	29.2223	29.2836	28.9577	29.319
Pensub1|3324	Mannose	33.3728	33.0004	32.9417	32.9195	33.1881	32.8055	33.5613	32.6924	32.9784
Pensub1|5271	PCP;the oxidoreductive pathway	37.9726	32.0854	32.7478	35.4639	30.9603	31.2452	28.5969	32.472	38.2248
Pensub1|5377	TCA	33.6878	33.6786	35.3583	33.4749	33.2897	33.8475	33.1549	33.9907	33.5199
Pensub1|5544	Mannose	34.5549	34.6671	34.7936	35.5368	34.8415	34.6963	34.5176	34.8351	34.6901
Pensub1|5840	Glycolysis	39.1646	39.2995	38.902	39.0429	39.0007	39.2293	39.5835	38.9532	39.0851
Pensub1|5851	PPP	0	0	0	0	0	0	0	0	29.9212
Pensub1|6047	TCA	37.3688	36.03	37.8786	37.5035	39.4021	35.5054	35.427	39.8558	35.996
Pensub1|3423	PPP	35.2072	34.7316	34.3111	34.6695	34.2634	34.5578	35.2292	34.8439	35.0026
Pensub1|3427	TCA	39.2153	39.3273	39.0951	39.2249	39.2033	39.5055	39.467	39.2437	39.166
Pensub1|3774	PPP	32.0169	31.7259	32.7427	32.5136	33.3427	30.6549	31.3502	32.841	31.2628
Pensub1|4164	TCA	0	0	0	28.6978	0	0	0	0	0
Pensub1|450	Leloir	29.2895	27.7407	0	0	0	0	0	34.1472	28.754
Pensub1|1683	Glycolysis	32.5316	33.6086	32.9962	33.0566	33.0611	33.8756	31.9549	33.1554	32.8239
Pensub1|1729	TCA	37.0229	36.5644	36.5443	36.9403	36.8827	36.3403	36.4244	37.1438	36.9254
Pensub1|5582	TCA	38.3462	38.2485	38.4013	38.2051	38.0075	38.2703	38.259	38.219	38.1292
Pensub1|2150	PCP	33.023	33.3666	32.615	32.8823	32.8874	32.7927	33.2035	32.7752	32.1721
Pensub1|2556	PCP	35.7257	27.283	27.8564	26.3977	0	0	29.9337	0	36.8174
Pensub1|293	PCP;the oxidoreductive pathway	29.2095	29.121	29.0977	30.9578	29.0204	28.9567	29.2017	29.2391	29.1657
Pensub1|2944	Leloir	0	27.1259	0	0	0	28.5879	27.8761	0	29.2596
Pensub1|5905	PCP;the oxidoreductive pathway	35.574	34.147	36.3202	36.1993	35.9555	35.6448	35.4667	35.4979	35.6
Pensub1|6430	PPP	40.1216	39.933	39.7131	39.8274	39.7813	39.8067	40.1477	39.5808	40.344
Pensub1|6590	Glycolysis	36.2841	36.3787	36.2505	36.56	35.905	36.3004	36.6753	36.1362	36.2417
Pensub1|6964	Leloir	35.7833	32.451	33.4847	33.3228	33.4945	32.5183	32.5029	33.434	35.7947
Pensub1|514	PCP;the oxidoreductive pathway;D-galacturonic acid	35.3081	34.9266	35.3468	35.6967	35.0602	35.097	35.0188	35.3535	36.4229
Pensub1|5245	TCA;Glyoxylate cycle	40.0673	39.8537	39.9353	40.0894	40.0418	39.8423	39.6838	40.0624	39.6809
Pensub1|6473	Mannose	34.2999	33.6432	33.6217	33.3854	34.7699	33.4243	33.4069	33.5879	33.4559
Pensub1|3704	PCP	0	0	0	0	26.4925	0	0	0	0
Pensub1|4890	PCP;the oxidoreductive pathway	34.2254	34.7332	34.7822	34.7049	34.6187	34.0741	34.0644	34.801	34.4206
Pensub1|5021	TCA;Glyoxylate cycle	35.3691	35.4918	35.4501	35.6141	35.3202	35.123	35.138	35.4267	35.1712
Pensub1|7055	PPP	35.1949	34.25	35.3196	35.3101	35.5213	33.8276	33.4674	34.9624	34.4368
Pensub1|720	TCA;Glyoxylate cycle	36.0319	35.5868	36.0807	36.112	36.17	35.0225	35.3806	36.4424	35.6161
Pensub1|7732	Leloir	34.9588	34.411	32.8324	36.3176	33.1336	32.5442	33.0413	34.1711	34.4732
Pensub1|784	Leloir	0	0	0	0	32.3706	0	0	0	29.0703
Pensub1|7933	Leloir	34.3659	34.4903	34.5955	34.6087	34.4331	34.2643	34.4036	34.6724	34.4082
Pensub1|838	Glycolysis	30.8637	30.1579	30.9047	30.21	30.247	31.1403	30.7098	30.8133	30.6489
Pensub1|8483	PPP	32.8228	31.1041	29.8534	0	30.558	29.2165	0	29.1728	32.2345
Pensub1|8816	Leloir	38.4041	38.2068	38.1835	38.4388	38.2558	38.266	38.2944	38.4161	38.113
Pensub1|730	Glyoxylate cycle	33.6603	32.9649	34.1615	33.5671	34.678	32.8727	32.5196	36.0981	32.7424
Pensub1|7776	TCA;Glyoxylate cycle	39.5876	39.9787	39.4085	39.5865	39.3162	39.9205	40.1719	39.7886	39.7568
Pensub1|7988	PPP	34.327	34.9142	34.6559	35.1938	34.6578	34.5879	34.3857	34.5418	33.8987
Pensub1|8195	TCA	38.0648	37.6094	37.9837	37.7635	37.9523	37.9394	37.6871	37.865	37.6882
Pensub1|8505	TCA	38.5066	38.352	38.3499	38.469	38.1846	38.3708	38.2838	38.3823	38.1648
Pensub1|5796	non-phosphorylated DeLey-Doudoroff pathway	0	0	33.1078	0	34.2655	0	0	0	0
Pensub1|6316	PCP;the oxidoreductive pathway	28.5746	0	0	0	36.4557	0	0	0	27.4633
Pensub1|6335	Leloir	0	0	27.559	0	26.4696	0	0	31.4839	0
Pensub1|6469	PPP	0	28.5985	27.7437	28.4577	27.9362	29.4126	0	28.5338	27.7308
Pensub1|6851	PCP;the oxidoreductive pathway	0	0	0	0	30.3563	0	0	0	28.0748
Pensub1|6919	TCA	36.7303	36.2819	36.7504	36.6878	36.6345	36.5671	36.7543	36.632	36.6486
Pensub1|9250	TCA;Glyoxylate cycle	40.0096	39.7657	39.882	40.001	39.9238	39.4707	39.8882	39.9793	39.695
Pensub1|9384	Mannose	35.7468	35.9823	35.7356	35.9496	35.8735	35.7869	35.7092	35.4535	36.1599
Pensub1|9474	non-phosphorylated DeLey-Doudoroff pathway;D-gluconate	35.7962	35.7811	34.7501	36.0644	35.4717	35.2197	36.2695	35.5904	35.8805
Pensub1|8699	D-galacturonic acid	29.3761	30.9077	37.6093	29.1449	36.8939	28.8891	28.9122	32.1222	30.9938
Pensub1|8700	D-galacturonic acid	31.9981	30.1735	38.2537	30.8257	35.9415	0	0	35.3133	30.9318
Pensub1|8799	Glycolysis	39.4856	39.3539	39.3461	39.3897	39.2152	39.3213	39.4713	39.6419	39.2734
Pensub1|9010	L-rhamnose	28.4258	0	32.406	29.3453	33.0473	0	28.1414	39.0417	30.1145
Pensub1|9337	PPP	40.1659	40.0622	40.0505	39.9152	39.9481	40.0036	40.3348	39.9563	40.2467
Pensub1|854	TCA	37.2141	37.3465	37.2318	37.323	37.3015	37.0575	36.8865	37.3391	36.8354
Pensub1|8963	Glycerol	34.3712	34.4188	34.4714	34.4424	34.538	34.322	34.2104	34.5739	34.6141
Pensub1|8998	D-gluconate	0	0	0	0	27.9495	0	0	0	0
Pensub1|9938	Glycolysis	36.9627	37.2159	36.7289	37.2304	36.728	36.7643	37.2864	36.8348	36.8472
Pensub1|7177	non-phosphorylated DeLey-Doudoroff pathway	0	0	29.4415	0	0	0	0	0	0
Pensub1|7456	Glycerol	37.435	37.7867	37.9036	37.9151	37.4937	38.0015	38.0459	37.4934	37.9973
Pensub1|779	Glyoxylate cycle	32.5116	32.2877	33.0759	33.4448	33.3751	32.3754	32.0772	33.4163	31.8698
Pensub1|7902	D-gluconate	34.1741	33.4794	34.4867	34.0035	34.2053	33.0669	33.3297	34.0723	33.2877
Pensub1|8051	PPP	40.0688	39.8601	39.4672	39.6939	39.5017	39.6769	40.0552	39.5059	39.8327
Pensub1|8329	Glycolysis	0	0	0	27.5413	0	0	0	0	0
Pensub1|841	PCP;the oxidoreductive pathway	0	0	0	0	35.0006	0	0	0	0
Pensub1|8731	Glycerol	29.9536	30.0977	32.3207	30.3204	29.7166	30.0263	29.8216	29.6457	30.2218
Pensub1|9011	L-rhamnose	0	0	0	0	0	0	0	36.3429	0
Pensub1|9502	Glycerol	0	0	27.3484	0	0	0	0	0	0

## Sheet: T. reesei
Supplementary Table 5. Protein abundances profile (log2 scaled) of the sugar metabolism-related proteins in T. reesei (used for Supplementary Fig. S3 ).
ProteinID	Pathways	L-arabinose	D-fructose	D-galacturonic acid	D-galactose	D-glucuronic acid	D-glucose	D-mannose	L-rhamnose	D-xylose
TrA0415C	D-galacturonic acid	33.3691	32.5217	38.3178	32.1213	35.3723	32.4849	33.8986	34.6118	32.5924
TrA0417W	D-galacturonic acid	33.9099	27.1262	37.7912	26.9971	36.1315	26.1597	0	36.0292	0
TrA0962C	TCA	38.2774	37.8911	37.9148	37.4712	38.2409	37.512	37.182	38.2212	37.3921
TrA1515W	Leloir	37.1007	37.2517	37.1577	36.9926	37.2377	37.3636	37.1997	37.2288	37.083
TrA1623W	TCA;Glyoxylate cycle	38.0131	38.3051	38.1759	37.78	38.3388	38.2633	38.1871	38.1746	37.4933
TrA1770C	TCA	36.7809	36.1128	36.7225	36.4762	36.9932	36.2314	36.0987	36.9925	36.2881
TrA2012W	PCP;the oxidoreductive pathway	34.8885	35.1216	34.5932	34.2214	35.0881	35.7246	35.3221	34.1459	36.1781
TrB0040C	Mannose	35.6014	35.7333	35.726	35.3642	35.7153	35.7055	35.4184	35.5908	35.3236
TrB0153C	Glycolysis	38.2943	38.2349	38.1771	38.0956	38.254	38.5908	38.583	38.1996	38.1503
TrB0201C	Glycolysis	25.581	0	0	28.5041	30.4907	0	0	29.6324	0
TrB0353C	Glycolysis	37.9471	38.7881	37.7668	37.8505	37.9723	39.4041	39.0492	37.7074	37.8174
TrB0496C	PCP;the oxidoreductive pathway	39.4583	34.2776	34.7293	34.5975	34.7565	33.6249	33.1497	33.6204	38.3951
TrB0668W	TCA;Glyoxylate cycle	38.703	38.4214	38.8948	38.6463	39.0145	38.8111	38.7027	38.8448	38.5644
TrB0692C	TCA	36.2857	36.3799	36.2858	36.1783	36.4239	36.6555	36.7294	36.2078	36.4765
TrA0231W	TCA	34.3454	33.8925	34.6566	33.9229	34.5957	34.0364	33.7018	34.3114	33.6066
TrA0551W	TCA;Glyoxylate cycle	33.9973	34.5655	34.4988	34.1711	34.1037	34.7422	34.9474	34.3634	33.3398
TrA0834W	non-phosphorylated DeLey-Doudoroff pathway	0	0	0	0	0	0	22.8498	0	0
TrA0849C	Leloir	36.6757	36.6664	36.6451	36.4117	36.868	36.6634	36.4993	36.5576	36.5865
TrA1426C	Leloir	34.6646	30.1691	34.3393	33.3017	35.194	0	0	32.462	0
TrB0958W	Leloir	32.655	26.6752	31.2579	26.6101	29.5848	30.6393	28.9424	28.9156	30.5708
TrB1338C	Glycolysis;Mannose;the oxidoreductive pathway	0	24.7621	0	0	0	0	0	0	0
TrB1340W	PPP	28.8197	32.074	30.1973	27.8628	29.7718	31.0144	0	31.4771	29.5509
TrB1376W	Glycolysis	31.3024	30.794	31.3775	30.3482	31.0584	29.7949	29.85	31.0549	29.264
TrB1572C	TCA	38.7935	38.4341	40.1083	37.8655	39.6284	36.3131	36.8876	40.0793	37.4889
TrB1955W	Mannose	34.8662	34.6168	34.9363	34.7664	35.0579	34.7223	34.7238	34.8006	34.4713
TrA1058C	Glycolysis	40.3591	40.3145	40.2292	40.4213	40.2729	40.996	40.9728	40.3104	40.4829
TrA1312C	TCA;Glyoxylate cycle	34.5559	34.46	34.5627	34.7114	34.7944	34.9712	35.0785	34.5541	34.52
TrA1757W	PPP	0	0	0	34.6083	0	0	30.464	0	0
TrA2045C	D-gluconate	28.6602	28.6438	27.6187	24.4	26.3403	28.5482	27.9566	24.8958	0
TrB0270C	non-phosphorylated DeLey-Doudoroff pathway;D-gluconate	0	29.8044	27.2484	0	30.3526	30.5054	29.8613	0	29.203
TrB0485C	Leloir	36.103	35.3839	35.9546	35.708	36.0126	35.4543	35.248	36.0734	35.2491
TrB0581W	TCA;Glyoxylate cycle	27.1506	26.7499	28.3622	28.4998	27.9739	27.5423	28.682	28.2006	26.2067
TrB0821C	D-galacturonic acid	30.8136	29.1048	31.9062	29.551	31.1508	0	0	32.4284	30.5756
TrC1351C	PCP;the oxidoreductive pathway	34.7745	34.6641	35.6772	34.6103	36.8362	34.0818	33.9237	35.553	33.9875
TrB0981C	Glycolysis	37.6065	37.5179	37.4014	37.2358	37.2471	38.0271	38.0371	37.4409	37.4656
TrB1824C	TCA	35.7984	36.4353	35.8817	35.8823	35.6861	36.8652	36.8548	35.9184	35.832
TrA0483W	PCP	35.3679	34.0359	31.885	33.8163	32.0891	33.0004	32.9806	31.6299	31.5144
TrA0489W	non-phosphorylated DeLey-Doudoroff pathway;Glycerol	33.6814	33.1153	34.6115	32.9326	34.3506	31.2157	30.9892	34.2355	32.519
TrA0720C	L-rhamnose	33.1964	31.6978	33.9962	31.2354	32.874	29.6026	30.3551	31.8597	28.3179
TrA1142C	PPP	36.1074	36.3493	36.2769	36.1221	36.3353	36.3831	36.5358	36.2938	36.4733
TrA1163C	PPP	38.9599	38.9368	38.7774	38.754	38.7346	38.8871	39.0804	38.6358	38.5913
TrA1235W	Glyoxylate cycle	35.768	33.7599	37.7747	33.4354	36.8647	28.3106	28.6903	36.7563	31.3342
TrD0057C	Glyoxylate cycle	34.4305	34.3148	34.7508	34.445	34.8531	34.8417	34.7331	34.8696	34.7998
TrD0241W	non-phosphorylated DeLey-Doudoroff pathway	28.522	27.0504	30.1875	0	0	0	0	0	0
TrD0701C	PCP	35.3885	28.2027	30.739	32.2115	30.8176	29.1656	30.4375	31.4247	34.6993
TrD0955W	Glycolysis	38.6377	38.6404	38.6258	38.6849	38.7542	39.0367	39.1302	38.7301	38.5727
TrD0992C	Glycerol	33.0122	33.1491	37.4789	33.64	32.6078	33.7432	33.852	33.4384	33.7695
TrD1043W	TCA	31.6143	31.234	31.6273	31.2498	31.8764	31.0684	30.9901	31.8616	31.3705
TrE0130W	non-phosphorylated DeLey-Doudoroff pathway	35.0268	34.7851	34.8637	34.8847	35.1275	34.8064	34.9203	34.7038	34.7879
TrB0232C	TCA;Glyoxylate cycle	39.5541	39.2574	39.4371	39.5079	39.5677	39.6163	39.6456	39.661	39.4733
TrE0218W	D-gluconate	0	0	0	35.8377	0	0	0	0	0
TrE0806C	TCA;Glyoxylate cycle	37.3914	37.2231	37.4585	37.2975	37.6106	37.2313	37.3074	37.6866	36.8126
TrE0998W	Glycolysis	41.4903	41.5601	41.0712	41.5345	41.3963	42.2201	42.2394	41.2832	41.5178
TrE1158W	Leloir	35.2849	34.7785	34.4316	35.0078	34.6285	34.7107	34.1838	34.3804	33.9785
TrC0592C	PPP	31.0022	31.0476	31.6515	31.524	31.1479	31.815	32.2842	31.1484	31.1057
TrC0991W	PPP	32.6023	32.5257	32.3896	33.4213	33.0583	32.7409	33.1073	32.9246	33.601
TrD0111C	non-phosphorylated DeLey-Doudoroff pathway;D-galacturonic acid;D-gluconate	0	0	36.5768	0	0	0	0	0	0
TrD0213C	TCA	35.8054	35.6466	36.1447	35.9287	36.4082	35.7005	35.7801	35.8994	35.8133
TrD0277W	TCA;Glyoxylate cycle	37.2406	37.5468	37.4935	37.4631	37.4015	38.1057	37.7108	37.5378	37.4068
TrA1660W	Glycerol	32.2891	33.7973	32.2684	32.7996	32.4118	32.4936	34.0223	32.3814	32.1997
TrA1681C	Mannose	35.2391	35.1871	35.7393	35.393	35.3156	35.2418	35.4061	35.5362	34.818
TrA2041C	PCP;the oxidoreductive pathway;D-galacturonic acid	33.5532	34.5561	35.7616	34.5672	36.9154	34.3758	35.9316	33.8542	35.3754
TrA2108W	PPP	32.4102	0	29.6838	35.318	29.8349	0	0	31.8516	0
TrB0694W	TCA;Glyoxylate cycle	38.1827	38.1054	38.0748	38.2384	38.4493	38.1978	38.1613	38.4277	38.1054
TrB0776C	PPP	40.2576	40.129	40.2317	40.5117	40.1773	40.4254	40.4081	40.1415	40.463
TrF0616W	TCA;Glyoxylate cycle	38.4652	38.2679	38.337	37.8045	38.5652	38.0905	37.8794	38.4314	37.5612
TrF0829W	TCA	39.3746	39.5972	39.1923	39.0096	39.1072	39.5768	39.5111	39.0138	38.8939
TrF0890C	Glycolysis	37.2961	37.2419	37.2714	37.1618	37.3693	37.4152	37.4525	37.3622	36.9579
TrG0438W	Leloir	35.6785	35.8237	35.9616	36.0753	36.103	36.3981	36.1832	36.0653	35.5699
TrB1604C	PCP;the oxidoreductive pathway	37.3439	31.6181	31.8386	33.7811	30.9649	30.3043	30.008	30.1182	36.2325
TrD0726C	Glycolysis	35.0007	35.1613	35.0666	35.0579	34.9949	35.55	35.4776	34.8224	34.8053
TrD0996W	Glycerol	36.043	35.2976	39.3717	36.5332	34.3112	32.8612	32.7252	35.1424	36.9144
TrD1325C	TCA	24.1289	0	25.4138	0	24.539	0	22.4848	0	0
TrB1351W	PCP	35.2445	27.3844	29.1485	32.2569	29.5313	26.2552	26.4647	28.2343	26.4438
TrB1462W	PCP;the oxidoreductive pathway	36.7559	0	0	34.6523	0	0	0	0	0
TrC0275C	TCA;Glyoxylate cycle	38.9213	38.7623	38.9466	39.0479	38.9128	39.3359	39.3985	38.6721	39.2464
TrC0283C	PPP	34.4595	33.616	33.6656	34.8532	33.3875	33.5282	34.4049	33.6486	35.1272
TrG0534W	L-rhamnose	28.1526	0	34.6228	0	0	0	27.743	38.5683	29.1357
TrG1000W	Glycerol	34.7515	34.8496	34.8748	34.9328	34.8305	34.91	34.9067	35.1143	34.4151
TrC0647C	TCA	37.7376	37.735	37.6786	37.6225	37.8529	37.9432	38.1115	37.7044	37.5685
TrC1001W	non-phosphorylated DeLey-Doudoroff pathway	0	30.0231	0	0	0	0	30.0113	0	0
TrC1417C	TCA;Glyoxylate cycle	36.8382	36.6246	36.6488	36.7827	36.8166	37.0396	36.8508	36.8727	36.5645
TrD0058W	TCA;Glyoxylate cycle	36.1284	35.9654	36.5256	36.5007	36.3425	35.6049	35.6715	36.4643	36.0451
TrE0691C	PCP	28.9486	0	28.5228	28.7466	29.1245	29.4309	29.2346	28.8323	29.2353
TrE0935C	PPP	35.4317	35.3151	35.3515	35.6289	35.8649	35.698	35.6889	35.7205	35.3938
TrE0980W	PCP;the oxidoreductive pathway;Glycerol	30.1213	30.2617	31.3143	27.9522	30.8452	30.4683	31.2826	31.007	27.4508
TrF0087W	PPP	33.6687	32.6945	33.828	33.4447	33.5966	29.7502	30.5378	33.6933	34.2778
TrF0257C	TCA;Glyoxylate cycle	30.3179	31.5515	28.862	30.5726	28.596	31.709	31.23	29.1263	31.3015
TrF0495C	non-phosphorylated DeLey-Doudoroff pathway	0	0	0	0	0	25.7005	0	0	0
TrD0389C	PPP	38.8259	38.584	38.6279	38.7538	38.7683	38.726	38.8443	38.4874	38.8201
TrD0940C	L-rhamnose	32.6291	32.386	32.1792	31.7522	31.9081	31.3994	31.8254	32.2917	30.4887
TrD1191W	Mannose	35.5195	36.0307	35.336	35.1951	35.3079	35.7621	35.647	35.5308	34.9804
TrD1203W	Glyoxylate cycle	34.3833	32.5837	38.9984	32.2381	36.6924	29.6145	28.6537	35.3355	31.3493
TrE0177C	TCA	37.6828	37.5	37.469	36.9893	37.7995	37.2929	37.3552	37.6449	37.0095
TrG0216C	TCA;Glyoxylate cycle	0	0	26.2336	0	0	25.4394	26.7298	0	0
TrG0225C	Leloir	34.3356	32.5122	31.7554	33.8898	32.2175	33.5106	32.8921	32.0649	32.7539
TrG0535W	L-rhamnose	29.6123	0	29.5755	0	27.4135	0	0	34.4298	0
TrC0785W	Glycolysis;Mannose;the oxidoreductive pathway	24.8722	0	25.8763	26.6645	26.2073	28.1564	28.1012	28.1207	27.1756
TrC1246C	Glycolysis	29.1076	0	32.4368	0	0	0	0	29.7541	0
TrC1350W	D-galacturonic acid;Glycerol	34.2554	33.111	37.3188	33.0553	35.1211	32.7727	32.8995	35.9991	33.0127
TrD0009C	the oxidoreductive pathway	0	27.9307	0	0	0	0	0	0	0
TrD0236C	non-phosphorylated DeLey-Doudoroff pathway	0	0	0	0	0	0	0	30.2983	0
TrD0423W	Glycolysis;Mannose	35.5901	35.7752	35.623	35.9855	35.7475	36.0396	35.5922	35.4433	35.6671
TrD0493W	TCA	37.7874	37.6464	37.7215	37.8871	37.8481	37.7435	37.6179	37.5822	37.7114
TrD0931W	TCA;Glyoxylate cycle	30.0584	28.8936	29.7007	26.671	30.0405	0	0	29.7476	28.3474
TrD0990C	TCA	36.3301	36.3182	36.1463	36.3281	36.3497	35.9463	35.9371	36.3472	35.7778
TrD1127W	non-phosphorylated DeLey-Doudoroff pathway;Glycerol	0	0	0	32.0389	24.234	0	0	0	32.9091
TrE0248W	Glycolysis	32.044	31.672	32.1501	32.3378	31.2844	31.9476	31.5922	30.8495	32.0898
TrE0413W	TCA	27.7252	26.338	28.2627	27.6257	28.3887	29.81	29.3337	27.7653	28.7651
TrE0694C	Glycolysis;Mannose;the oxidoreductive pathway	35.7174	36.072	35.98	35.875	35.8236	36.1323	35.7599	35.7931	35.7742
TrE0976C	TCA;Glyoxylate cycle	37.741	37.8292	37.6083	37.6346	37.8024	37.9931	38.1148	37.6405	37.4241
TrE1088W	Glycerol	0	28.8349	28.6774	29.5114	29.4025	0	0	28.6294	28.9525
TrF0018W	Glycerol	29.0221	29.3059	28.8568	31.3648	31.2697	31.268	32.0218	30.1638	30.5913
TrF0918C	D-gluconate	30.1711	29.2052	30.342	28.9471	30.1668	28.9846	30.6731	31.6837	28.0647
TrG0593C	TCA	36.6258	36.2378	36.6465	36.2541	36.8652	36.5029	36.5759	36.8903	36.3577
TrG0615W	PPP	39.341	39.2909	39.4027	39.4226	39.4124	39.5299	39.7884	39.435	39.241
TrG0713C	D-gluconate	0	0	29.456	0	27.9902	0	25.5806	0	26.4773
TrG1104W	PPP	26.739	26.3931	28.0065	26.8848	26.7012	24.246	24.8367	29.5152	26.1263
TrF1064C	TCA;Glyoxylate cycle	29.792	28.4338	32.4041	29.4178	28.8782	26.9402	27.4778	32.4253	0
TrG0068W	Glycolysis	36.9744	36.7265	37.0515	37.1502	36.8163	37.2915	37.5433	36.9224	36.9085
TrG0506C	Glycolysis	33.368	32.8344	35.0751	34.0057	33.4845	32.0026	33.2389	34.4843	33.0008
TrG0588C	non-phosphorylated DeLey-Doudoroff pathway;D-galacturonic acid;D-gluconate	32.6763	26.7038	38.1319	29.5305	32.6961	0	0	33.4753	25.6235
TrG0799C	PPP	32.8376	32.6912	32.9797	32.4292	32.1156	32.4164	32.9745	33.2046	33.0136
TrG0959C	TCA	37.937	37.9558	37.9762	37.5004	37.6864	38.1065	37.9154	37.879	37.7819
TrG0998C	Mannose	30.6241	31.0241	30.5614	30.2918	30.4205	31.0758	31.0015	30.3824	30.5

## Sheet: P. chrysosporium
Supplementary Table 5. Protein abundances profile (log2 scaled) of the sugar metabolism-related proteins in P. chrysosporium (used for Fig. 4 ).
ProteinID	Pathways	L-arabinose	D-fructose	D-galacturonic acid	D-galactose	D-glucuronic acid	D-glucose	D-mannose	L-rhamnose	D-xylose
Phchr2|1303762	Glycolysis	39.2807	39.16	38.9684	39.2493	39.0266	39.2979	39.1271	39.0353	39.2246
Phchr2|1281506	TCA	37.1222	37.0708	37.11	37.0551	37.2355	37.1046	37.0585	36.9024	37.242
Phchr2|1309019	PPP	30.3863	30.5134	31.9459	32.8677	32.0498	33.7105	30.6412	33.0368	30.3775
Phchr2|136462	Glycolysis	38.7413	39.0581	38.866	39.0654	38.7985	38.9469	38.9613	39.0162	38.8724
Phchr2|1864397	Glycerol	32.5841	33.2041	32.8965	32.6323	32.5256	32.7298	32.9802	32.4454	32.8093
Phchr2|1393200	PCP;the oxidoreductive pathway	26.7045	0	28.4095	28.5501	28.6716	28.2994	29.0133	0	28.3919
Phchr2|2707707	TCA	28.6803	0	28.6365	27.9867	23.6468	28.8548	0	28.5358	27.8772
Phchr2|2898322	PPP	37.3256	37.0382	37.2971	37.1742	37.1811	37.2438	37.1785	37.2725	37.1699
Phchr2|2898555	non-phosphorylated DeLey-Doudoroff pathway	37.4961	37.5356	37.0878	37.4974	37.0536	37.3687	37.4989	37.205	37.6204
Phchr2|2900948	Leloir	38.5433	38.4236	38.6852	38.637	38.6953	38.2811	38.6958	38.6272	38.6558
Phchr2|2902668	the oxidoreductive pathway	36.8387	37.1535	36.5956	36.8877	36.5875	36.6344	37.1651	36.8022	36.8827
Phchr2|2903059	PCP;the oxidoreductive pathway	29.058	29.9291	30.8214	30.6273	31.681	29.7646	29.3763	30.7216	28.7914
Phchr2|2898751	PPP	35.1243	34.9977	35.7926	36.0122	35.723	35.2206	35.2488	35.1119	35.4648
Phchr2|2900008	Mannose	32.9356	32.4777	32.684	32.6071	32.8178	32.7789	32.4881	32.8606	33.002
Phchr2|2900690	TCA;Glyoxylate cycle	38.1615	38.3506	38.1638	38.254	38.29	38.2996	38.2004	38.2783	38.2416
Phchr2|2900888	TCA	36.55	35.7937	36.8988	36.6857	37.0257	36.2413	36.5952	36.9882	36.4034
Phchr2|2895437	Glycolysis	39.2595	39.7263	39.3539	39.5166	39.3174	39.6213	39.6764	39.32	39.4063
Phchr2|2900871	Glycolysis	27.7706	27.3486	29.0623	30.1157	28.8358	28.6165	30.0892	27.7134	28.3746
Phchr2|2908745	TCA	37.4772	37.5746	37.6195	37.727	37.7	37.8424	37.6738	37.7359	37.758
Phchr2|2911796	D-gluconate	29.5963	28.3802	26.6003	25.9524	28.6271	26.5608	30.3916	28.8073	30.5659
Phchr2|2909376	the oxidoreductive pathway	31.8791	31.5037	31.7117	31.347	32.088	31.2814	32.0017	32.4712	32.1526
Phchr2|2910636	TCA;Glyoxylate cycle	39.4026	39.6198	39.6481	39.5809	39.5759	39.4374	39.3844	39.4006	39.4072
Phchr2|2912533	Leloir	33.3505	33.8472	33.2498	33.695	33.7089	33.6487	33.5315	33.5433	33.7896
Phchr2|2913593	Glycolysis	37.5378	37.7436	37.6818	37.6946	37.539	37.8118	37.5136	37.7336	37.7729
Phchr2|2915444	Glycolysis	38.8887	39.0346	38.3109	39.2037	38.5716	38.8162	39.1734	38.6563	38.8711
Phchr2|2963904	D-gluconate	29.4797	30.2623	27.2148	27.7162	28.352	30.1214	29.6454	29.0738	27.9389
Phchr2|2965902	PPP	29.6207	26.2938	0	26.1268	0	27.8832	27.9334	28.1441	29.5213
Phchr2|2971487	Glycerol	26.896	24.3078	25.7492	25.2049	26.4333	26.2617	23.6052	26.6162	26.0061
Phchr2|2947905	Glycerol	37.205	37.0556	38.1078	37.0735	37.0047	37.0752	36.7003	37.6213	36.8138
Phchr2|2955503	Glycerol	35.668	35.5587	35.9036	35.4273	35.5454	35.3145	35.5254	35.3789	35.5809
Phchr2|2966263	TCA;Glyoxylate cycle	40.4276	40.6014	40.6219	40.6211	40.6419	40.4084	40.6863	40.6404	40.5807
Phchr2|2966550	PCP	32.0611	30.8973	34.9731	32.2446	32.6431	30.4551	30.0438	32.1907	32.9018
Phchr2|2966702	non-phosphorylated DeLey-Doudoroff pathway;Glycerol	36.2599	36.2368	36.5089	36.2075	36.2448	36.1037	35.6975	36.4771	35.9921
Phchr2|2974172	TCA;Glyoxylate cycle	38.0367	38.1111	38.1276	38.0281	38.1214	38.0431	38.2043	38.0913	38.1116
Phchr2|2967674	Glycolysis	36.6957	36.7252	36.8057	36.6245	36.6958	36.7624	36.7115	36.6891	36.7109
Phchr2|2968678	PPP	37.6055	37.6939	37.4563	37.7061	37.5662	37.6182	37.7962	37.3287	37.5239
Phchr2|2975107	TCA	38.8458	38.6947	38.7426	38.6085	38.4971	38.3629	38.5867	38.4594	38.657
Phchr2|123932	TCA	40.0954	40.1339	40.3469	40.3251	40.3842	39.9794	40.0977	40.2922	40.1353
Phchr2|2977966	Leloir	32.5635	30.3733	32.0632	32.1094	31.2342	29.702	30.7483	31.8718	31.5658
Phchr2|2983778	TCA;Glyoxylate cycle	38.1011	38.0626	38.2109	38.384	38.2947	38.2301	38.2435	38.0271	38.1027
Phchr2|2985236	PPP	34.5257	34.8789	34.4451	34.2472	34.6442	34.3665	35.1723	33.9338	34.8695
Phchr2|2979451	TCA	39.9135	40.0825	40.092	40.1177	40.0668	40.1445	40.2628	40.0634	39.9617
Phchr2|2981615	Glycolysis	37.4569	37.1123	37.156	37.1033	36.8774	36.9272	37.143	37.0555	37.1765
Phchr2|2982212	D-galacturonic acid	31.2814	30.3768	32.3151	29.7207	31.1075	30.4702	30.1529	29.4094	30.311
Phchr2|2985543	PPP	39.8637	40.0018	39.7693	39.8869	39.9077	39.984	39.8999	39.7229	39.8373
Phchr2|2979145	TCA	37.3877	37.2704	37.0878	37.2141	37.2789	37.3773	37.1791	37.3465	37.4456
Phchr2|2980701	D-gluconate	31.2932	32.2362	31.4946	31.3548	31.8756	31.7646	31.0469	31.7252	31.5976
Phchr2|2981353	non-phosphorylated DeLey-Doudoroff pathway	30.5094	30.2599	31.413	30.2715	30.3629	30.4864	30.0719	31.5526	30.5457
Phchr2|2985780	Glycerol	32.3129	32.519	32.172	32.601	32.675	32.0522	32.4149	32.0479	32.7119
Phchr2|2897218	PPP	34.9087	34.7517	35.1397	35.0303	35.2281	34.7208	34.8015	35.0212	35.173
Phchr2|2988828	TCA;Glyoxylate cycle	30.7165	27.8406	30.4145	30.7245	29.2525	29.6319	28.2626	29.7297	30.3513
Phchr2|2988837	Glycolysis	34.482	34.3205	34.516	34.3955	34.5836	34.4861	34.432	34.0782	34.4659
Phchr2|3001648	TCA;Glyoxylate cycle	35.308	34.9126	35.1859	35.7043	35.3046	35.0394	35.5895	35.4958	35.5708
Phchr2|2986615	PPP	38.7084	38.948	38.8978	38.9494	38.9527	38.8592	39.0082	38.813	39.1086
Phchr2|2987519	TCA;Glyoxylate cycle	35.0911	34.541	34.9989	35.1506	34.7181	34.7157	34.8143	34.2548	34.8622
Phchr2|2987881	non-phosphorylated DeLey-Doudoroff pathway	29.046	28.4291	26.1488	0	27.1034	26.5993	0	31.2248	0
Phchr2|2989759	TCA	37.6693	37.4719	37.6436	37.8056	37.5701	37.357	37.5677	37.6144	37.8788
Phchr2|3004959	Glyoxylate cycle	37.5998	37.327	37.7175	37.4891	37.7592	37.2502	37.3159	37.5854	37.5501
Phchr2|3007448	D-galacturonic acid	29.7218	27.61	36.4196	29.6366	32.2515	28.5374	29.8354	30.0139	27.5502
Phchr2|3008277	Mannose	35.4531	34.4164	34.6944	35.3995	35.1865	35.0864	34.317	34.9432	35.1093
Phchr2|2987166	PPP	35.4602	35.2229	35.1577	35.4838	35.0962	35.4336	35.1257	35.074	35.1462
Phchr2|2990177	Leloir	34.1242	35.0397	34.4926	34.8697	34.9283	35.1264	34.9607	35.0105	35.0441
Phchr2|3002295	TCA	36.9935	37.1351	37.175	36.8589	36.8902	36.8568	37.0523	37.2645	37.0214
Phchr2|3002302	TCA;Glyoxylate cycle	37.0599	37.0764	37.0274	37.2077	37.0173	37.1432	37.1438	37.0676	37.0979
Phchr2|3003460	the oxidoreductive pathway	33.684	33.5477	34.4028	34.0896	34.4137	34.1036	34.0944	33.7895	33.7316
Phchr2|3003521	L-rhamnose	0	26.0859	30.3958	25.8587	25.5216	28.7309	0	0	29.8649
Phchr2|3005669	PPP	35.5952	35.1403	35.1691	35.6112	35.3733	35.2585	35.5993	35.6444	35.6325
Phchr2|2917695	PCP;the oxidoreductive pathway	29.6921	28.8369	29.4705	30.0736	29.3727	29.5677	29.3802	29.8832	29.4255
Phchr2|2931976	TCA;Glyoxylate cycle	38.884	38.8839	38.9999	39.1203	39.1798	38.9475	39.0511	38.9917	39.0317
Phchr2|3022756	TCA	37.868	37.8985	37.9188	37.9581	37.8445	37.8994	37.8835	37.9775	38.0028
Phchr2|3024987	D-gluconate	32.1452	33.4552	31.7952	31.6339	31.6078	33.4366	31.7902	32.0157	31.4622
Phchr2|3025554	TCA;Glyoxylate cycle	38.0593	38.1146	38.0397	38.0717	38.1392	37.9871	37.5763	38.1915	37.7362
Phchr2|3028433	TCA;Glyoxylate cycle	39.9681	40.0405	39.937	40.0897	40.1418	39.8619	40.126	39.8556	40.1083
Phchr2|3029230	TCA	37.2327	37.1558	37.136	37.2203	37.3788	37.2168	37.2221	37.1693	37.2514
Phchr2|3011034	non-phosphorylated DeLey-Doudoroff pathway;D-galacturonic acid;D-gluconate	32.5721	33.0531	35.8463	33.8363	33.7955	32.85	33.3139	32.7421	33.5326
Phchr2|3012285	TCA	37.3897	37.1152	37.3304	37.309	37.2998	37.1596	37.3418	37.0354	37.4921
Phchr2|3029206	D-gluconate	30.7288	31.3736	32.2082	29.8106	31.6565	31.8084	29.6363	31.4567	30.9921
Phchr2|3030826	Glyoxylate cycle	35.9912	35.3997	35.5376	35.8199	35.5837	35.828	35.8059	35.2555	35.9009
Phchr2|3030943	PCP;the oxidoreductive pathway	38.0653	38.0952	38.0153	37.8789	37.7954	37.8132	37.8273	37.7748	37.7803
Phchr2|3030968	TCA	37.7385	37.9311	37.8363	37.6566	37.7405	37.6489	37.8579	37.7544	37.7625
Phchr2|2944612	Leloir	26.6377	28.221	25.7763	28.8653	27.8874	27.6045	0	26.5	28.2267
Phchr2|2946467	TCA	0	0	0	0	0	28.0649	0	28.074	0
Phchr2|2953838	TCA	36.0426	35.4792	36.4024	36.3635	36.4039	36.3742	36.7857	36.0611	36.4402
Phchr2|2968885	PPP	38.8468	38.8943	39.3279	39.2532	38.9565	38.8943	39.2439	38.9469	39.0134
Phchr2|2969021	PCP;the oxidoreductive pathway	0	0	31.438	0	35.1037	0	0	0	0
Phchr2|2971004	Mannose	33.8861	33.7315	34.2982	34.1853	34.4678	34.2021	34.022	34.1496	33.9263
Phchr2|2973991	Mannose	33.2104	32.8243	32.0103	32.154	33.0935	31.8578	32.0594	31.9917	32.15
Phchr2|3034056	TCA;Glyoxylate cycle	38.1745	38.2246	38.3702	38.1086	38.4111	37.9973	38.1966	38.2711	38.3677
Phchr2|3085082	PCP;the oxidoreductive pathway;D-galacturonic acid	31.741	31.8533	35.516	32.9016	32.6026	31.3918	31.8327	31.0897	31.0389
Phchr2|3099072	non-phosphorylated DeLey-Doudoroff pathway	26.6251	29.127	32.3271	28.6671	30.5315	26.9751	29.4009	28.2469	28.0099
Phchr2|3031560	Leloir	0	0	25.5956	0	26.6962	0	0	0	0
Phchr2|3041004	D-galacturonic acid	33.0611	32.6487	36.2615	31.649	33.0945	32.1551	32.6071	31.6956	32.4553
Phchr2|3068432	Leloir	34.4892	34.6469	34.3547	34.5787	34.6022	34.5301	34.4621	34.436	34.4754
Phchr2|2979208	Glycolysis;Mannose;the oxidoreductive pathway	34.7629	34.7077	34.5457	34.6207	34.6662	34.7016	34.5713	34.6075	34.6885
Phchr2|2985889	TCA;Glyoxylate cycle	37.0474	37.3156	37.1497	37.1021	37.2157	37.4485	37.3636	37.2901	37.2241
Phchr2|2985939	Glycolysis	31.9923	30.5495	32.0405	32.2542	32.1895	32.1604	32.4049	32.4041	32.5321
Phchr2|2986012	Leloir	36.3014	36.1953	36.498	36.1668	36.2308	36.4075	36.25	36.2834	36.3152
Phchr2|2987995	the oxidoreductive pathway	32.8663	32.2874	32.5615	32.6827	32.1415	31.9924	31.6454	32.5875	31.921
Phchr2|2990273	PPP	33.9253	33.7973	33.6885	33.2122	33.0061	33.7989	33.1486	33.4188	33.489
Phchr2|3007920	Glycolysis	35.6698	35.489	36.2217	35.6122	35.9391	35.5235	35.3121	35.8838	35.5654
Phchr2|3008745	Glycolysis;Mannose	34.5854	35.0232	34.9444	35.3047	34.9811	34.8552	34.9613	34.7423	34.9062
Phchr2|3010822	Glyoxylate cycle	36.785	36.4489	37.0967	36.8716	37.255	36.3291	36.2532	36.9251	36.4824
Phchr2|3012697	TCA	36.9275	36.8418	37.0595	37.2129	37.256	36.5818	37.1274	37.038	37.2015
Phchr2|3022489	PPP	38.8099	38.8189	38.8507	38.7938	38.8627	38.8376	38.9347	38.8628	39.0061
Phchr2|3023701	PCP;the oxidoreductive pathway	37.8201	37.9016	38.1627	38.2222	37.9346	37.9783	37.7901	38.0555	37.8796
Phchr2|3028685	Glycolysis	41.2075	41.3505	41.5717	41.6197	41.4244	41.4518	41.5238	41.3851	41.4238
Phchr2|3029198	D-gluconate	31.8285	30.5674	30.5823	30.7902	31.9107	30.8873	30.4403	29.208	31.7527
