# Supplementary material for: The Sugar Metabolic Model of Aspergillus niger Can Only Be Reliably Transferred to Fungi of Its Phylum
Source: J Fungi (Basel). 2022 Dec 17;8(12):1315. doi: 10.3390/jof8121315 (PMC9781776; doi:10.3390/jof8121315)
Supplement: Supplementary file 1 [file jof-08-01315-s001.zip › jof-2056969-supplementary/Supplementary Table S6.xlsx]

## Sheet: Supplementary TableS6
Supplementary Table S6: Heatmap of metabolites abundance levels under nine monosaccharide conditions in five fungi (used for Supplementary Fig. S4).
In this table, there are five sheets. Each sheet depicts the metabolites abundance levels under nine monosaccharide conditions in A. niger, A. nidulans, P. subrubescens, T. reesei, and P. chrysosporium, respectively.

## Sheet: A. niger
Supplementary Table 6. Heatmap of metabolites abundance levels under different monosaccharide conditions in A. niger (used for Supplementary Fig. S4 ).
MetaboliteID	L-arabinose	D-fructose	D-galacturonic acid	D-galactose	D-glucuronic acid	D-glucose	D-mannose	L-rhamnose	D-xylose
3-phosphoglycerate	2.46871e+07	2.78437e+07	2.07686e+07	2.42149e+07	16227230	3.28185e+07	35267550	1.2659e+07	3.49267e+07
citric acid	9.21719e+07	7.64223e+07	8.12179e+07	1.04142e+08	81003060	1.10055e+08	98860940	6.88658e+07	1.05452e+08
D-arabinose	1.65042e+08	3.98425e+06	4.0068e+06	2.1551e+06	2747524	1.47808e+06	1440768	5.08218e+06	177561213
D-fructose	1.0497e+07	2.81972e+08	8.66718e+06	3.48213e+07	7835672	2.35619e+07	49960820	7.76208e+06	2.30869e+07
D-galacturonic acid	0	0	1.74022e+08	0	112940300	0	0	0	0
D-gluconic acid	79989675	5.59472e+07	7.72678e+07	2.78831e+08	108468400	167389461	159403100	1.21557e+08	4.7102e+07
D-ribose	5.10202e+07	3.83683e+07	2.63666e+07	4.12458e+07	25451220	4.91708e+07	43466280	2.75587e+07	4.9406e+07
D-ribose-5-phosphate	2.50941e+06	3.03901e+06	2.0373e+06	3.31695e+06	1460592	4.49975e+06	3757790	1.36806e+06	5.27926e+06
D-ribulose-5-phosphate	3.15908e+06	3.93332e+06	1.4331e+06	2.46983e+06	1340626	6.53897e+06	5028135	1.12462e+06	7.30326e+06
D-threitol	3.73413e+06	4.34479e+06	2.16652e+06	3.2695e+06	2521469	8.65035e+06	7734427	2.04524e+06	9.01826e+06
D-xylose	7.24969e+06	491041	1.00618e+06	720914	1602237	824314	2131348	1.50249e+06	160515934
Erythritol	9.64856e+07	9.25715e+07	7.24164e+07	9.71676e+07	83517700	1.14696e+08	113051200	9.14997e+07	1.32322e+08
Fumaric acid	4.57278e+06	3.01664e+06	2.65514e+06	3.68687e+06	2769174	5.17936e+06	4827434	4.45769e+06	4.20936e+06
Galactitol	0	0	0	7.10892e+07	0	5.00699e+07	0	971508	0
Glyceric acid	5.45675e+06	5.00645e+06	1.45985e+07	4.13117e+06	3069045	6.77856e+06	5907096	2.86616e+06	6.06179e+06
Glycerol	5.6807e+08	4.83934e+08	5.04917e+08	5.46575e+08	498158800	7.3117e+08	731084400	5.50734e+08	6.27809e+08
Glycerol 3-phosphate	7.43817e+07	6.39965e+07	6.79469e+07	8.7777e+07	88275980	9.31615e+07	92938020	1.0701e+08	8.94622e+07
Oxalic acid	5.82923e+06	2.83778e+06	4.55657e+06	5.11046e+06	4587623	4.22593e+06	5134579	5.59302e+06	6.02819e+06
Phosphoenolpyruvic acid	3.70911e+06	5.60351e+06	4.28241e+06	5.26159e+06	2512321	5.36624e+06	7256734	1.46803e+06	8.05453e+06
Pyruvic acid	643802	348670	591841	538549	602953	394699	485709	559735	251980
Ribitol	1.80644e+08	1.39554e+07	1.50833e+07	1.41143e+07	10517790	2.06714e+07	18383430	1.68775e+08	1.54589e+08
Trehalose	452462	768078	661820	278810	7421914	7.52933e+06	5333146	1.51832e+06	2.12905e+07
6-deoxy-D-hexose (rhamnose)	0	0	0	0	758907	0	0	4.21573e+07	0
D-galactose	2.03204e+08	2.16728e+08	1.98037e+08	6.3845e+08	208435900	3.44676e+08	405103400	1.76958e+08	2.01214e+08
D-glucose	1.69409e+08	1.87246e+08	1.66214e+08	6.4099e+07	169229200	249537421	173757300	1.63078e+08	2.49453e+08
D-glucose-6-phosphate	1.45175e+06	2.95153e+06	1.01355e+06	1.68691e+06	838960	4.04885e+06	4618499	756612	3.27046e+06
D-mannitol	9.72637e+07	135535746	1.00002e+08	1.17879e+08	115564300	1.35266e+08	130472200	9.25335e+07	1.1949e+08
D-mannose	0	3.22321e+06	3.35704e+06	0	0	2.30742e+07	36468820	0	0
Galactonic acid	714467	1.35814e+06	3.58899e+07	4.09607e+06	1934919	2.93359e+07	3989309	516719	885346
sedoheptulose-7-phosphate	1.30754e+06	0	0	0	1907.53	0	493152	258069	1.37619e+06

## Sheet: A. nidulans
Supplementary Table 6. Heatmap of metabolites abundance levels under different monosaccharide conditions in A. nidulans (used for Supplementary Fig. S4 ).
MetaboliteID	D-xylose	L-rhamnose	D-mannose	D-glucuronic acid	D-glucose	D-galacturonic acid	D-galactose	D-fructose	L-arabinose
Xylitol	1.36091e+08	608194	3940766	566270	1.25345e+06	1.05098e+07	457631	805797	1.10181e+08
Citric acid	2.5666e+07	3.56219e+07	18649050	1.97647e+07	3.19862e+07	5.26655e+07	1.63435e+07	2.93354e+07	3.24598e+07
D-glucose-6-phosphate	9.17408e+06	1.37039e+07	6605182	7.42771e+06	1.05098e+07	1.48167e+07	1.84857e+06	1.3478e+07	6.77301e+06
D-ribose-5-phosphate	2.96934e+06	4.38757e+06	2353328	2.74279e+06	2.28212e+06	2.11138e+06	1.90642e+06	2.73492e+06	3.18786e+06
D-threitol	1.00016e+07	5.14121e+06	16335700	6.97677e+06	5.04504e+07	3.46907e+07	691668	1.06428e+07	9.35884e+06
Erythritol	1.20617e+08	1.40293e+08	180492900	1.31512e+08	2.22627e+08	1.77948e+08	8.41975e+07	1.41033e+08	1.23111e+08
Glycerol	3.91026e+07	4.63663e+07	27817960	4.39028e+07	4.90776e+07	2.671e+08	2.65305e+07	4.76072e+07	6.29057e+07
oxalic acid	160348	110920	59114.1	81112	64022	98312.7	47048.9	66105.7	126107
Pyruvic acid	2.98432e+06	3.46119e+06	1577909	2.38775e+06	2.35256e+06	1.84667e+07	2.02162e+06	1.95293e+06	2.70667e+06
Ribitol	7.08352e+07	1.14161e+08	158151300	1.87074e+08	1.6861e+08	1.94803e+08	9.24476e+07	1.6101e+08	260615146
sedoheptulose-7-phosphate	1.03882e+06	317837	714241	249318	2.11313e+06	509788	11416.4	1.34483e+06	321350
6-deoxy-D-hexose (rhamnose)	0	2.10541e+08	0	0	0	0	0	0	0
beta-glycerolphosphate	4.98075e+07	3.72266e+07	40490670	3.28193e+07	5.79261e+07	4.32645e+07	1.85038e+07	4.8169e+07	6.44494e+07
D-arabinose	0	1.15016e+06	2000811	0	2.34665e+06	0	0	2.62565e+06	0

## Sheet: P. subrubescens
Supplementary Table 6. Heatmap of metabolites abundance levels under different monosaccharide conditions in P. subrubescens (used for Supplementary Fig. S4 ).
MetaboliteID	L-arabinose	D-fructose	D-galactose	D-galacturonic acid	D-glucose	D-glucuronic acid	D-mannose	L-rhamnose	D-xylose
Citric acid	2.49721e+07	2.17972e+07	2.71351e+07	4.00799e+07	2.29177e+07	2.83463e+07	2.08217e+07	2.47534e+07	1.02979e+07
D-gluconic acid	2.18392e+06	1.9361e+06	1.34724e+06	3.70691e+07	1.83916e+06	929461	1.5713e+06	1.34457e+06	1.68536e+06
D-malic acid	4.08959e+07	4.76103e+07	2.5013e+07	3.63563e+07	4.5857e+07	2.59554e+07	3.52695e+07	4.41794e+07	3.17481e+07
D-mannitol	2.72415e+07	3.16657e+07	1.26726e+07	2.52861e+07	2.51362e+07	3.34443e+07	2.31954e+07	3.04966e+07	2.2183e+07
Fumaric acid	2.70517e+06	3.0176e+06	1.5899e+06	2.3455e+06	3.11096e+06	1.73545e+06	2.22927e+06	2.81733e+06	2.10334e+06
Galactonic acid	3.25333e+06	3.05726e+06	8.89287e+06	6.97828e+07	2.98473e+06	1.67289e+07	2499516	2.03702e+06	2.34044e+06
Glyceric acid	475305	449104	250839	7.52098e+06	251823	423937	508998	368260	417091
Glycerol	5.1105e+07	1.92157e+08	2.85136e+07	2.21301e+08	2.74412e+08	4.46731e+07	2.59727e+08	1.34571e+08	1.14797e+08
Glycerol 3-phosphate	1.78596e+07	1.23087e+07	1.50319e+07	2.01683e+07	1.28619e+07	1.87883e+07	1.31458e+07	1.85207e+07	1.24169e+07
oxalic acid	3.82574e+06	3.06569e+06	4.44747e+06	5.71585e+06	3.1489e+06	3.97164e+06	3.15624e+06	3.63748e+06	2.44781e+06
Pyruvic acid	2.35447e+06	2.65986e+06	2.08327e+06	2.70896e+06	2.85095e+06	1.37354e+06	2.53103e+06	4557796	1.50959e+06
Ribitol	1.22888e+08	4.86593e+06	1.67895e+06	1.0983e+07	1.70827e+06	4.57427e+06	2.03447e+06	4.13012e+06	9.83324e+06
Sedoheptulose anhydride monohydrate	0	575866	2.48868e+06	0	0	0	0	0	1.44247e+07
sedoheptulose-7-phosphate	518675	111404	103586	168014	104530	179032	216087	89349	102552
6-deoxy-D-hexose (rhamnose)	0	0	0	0	0	0	0	1.63844e+08	0
Arabitol	9.85681e+07	596092	6.29163e+06	8.29929e+06	1.01507e+06	1.053e+06	2.00411e+06	492163	1.35131e+08
D-arabinose	2.05042e+07	0	0	0	0	0	0	231573	0
D-fructose	4.03322e+07	4.42394e+08	4.01905e+07	2.65443e+07	3.71132e+07	2.45664e+07	9.53927e+07	3.22252e+07	3.41903e+07
D-fructose-6-phosphate	4.49924e+06	7.19047e+06	5.25768e+06	5.3669e+06	7.36686e+06	3.56973e+06	1.15021e+07	5.35692e+06	3.67302e+06
D-galactose	1.05626e+08	6.75278e+07	3.88319e+08	1.00422e+08	1.92224e+08	8.17236e+07	8.14651e+07	1.16345e+08	4.65751e+07
D-galacturonic acid	0	141202	0	1.54071e+08	0	9.29673e+07	0	0	0
D-glucose	21868339	1.49876e+07	7.23428e+07	19468626	39145663	1.64361e+07	3.44367e+07	2.05889e+07	6.81137e+06
D-glucose-6-phosphate	9.33485e+06	1.15178e+07	9.46493e+06	8.96198e+06	8.75934e+06	9.3232e+06	1.38401e+07	1.00699e+07	5.21279e+06
DL-glyceraldehyde	100421	286522	57738.6	51670.4	42807.1	165283	113378	20150.6	156822
D-lyxose	1.25797e+08	944355	995191	779951	1.34483e+06	1.26018e+06	1.47514e+06	888240	1.80944e+08
D-mannose	6.61623e+06	5.01512e+06	2.53764e+08	1.01822e+07	9.51445e+06	1.50994e+07	1.43725e+08	1.47998e+07	5.88772e+06
D-ribose	1.79265e+07	1.73514e+07	1.25551e+07	9.14537e+06	8.52972e+06	1.06842e+07	1.13583e+07	9.32612e+06	1.16953e+07
D-ribose-5-phosphate	294633	91397.3	172330	48456	46870.1	3175.14	45065	349538	110896
D-ribulose-5-phosphate	356172	320170	271137	245293	330000	246465	365575	243381	364806
D-threitol	5.73611e+06	2.68761e+06	486434	2.41017e+06	1.67488e+06	2.25308e+06	1.64052e+06	1.9016e+06	3.4819e+06
D-xylose	4.23168e+07	859419	1.89001e+06	1.41007e+06	1.28539e+06	2.42248e+06	1.92826e+06	1.34215e+06	2.50452e+08
Erythritol	7.70084e+07	5.96841e+07	2.46936e+07	5.54763e+07	4.07346e+07	5.70077e+07	3.59826e+07	4.04674e+07	4.63414e+07
Galactitol	0	1.79022e+07	1.33545e+08	0	0	0	0	0	0
Gluconolactone	2.05421e+06	0	0	790818	1.77644e+06	0	0	0	0

## Sheet: T. reesei
Supplementary Table 6. Heatmap of metabolites abundance levels under different monosaccharide conditions in T. reesei (used for Supplementary Fig. S4 ).
MetaboliteID	L-arabinose	D-fructose	D-galacturonic acid	D-galactose	D-glucuronic acid	D-glucose	D-mannose	L-rhamnose	D-xylose
Citric acid	2.10793e+07	22064190	25372179	6.28192e+06	1.23661e+07	24499320	2.91501e+07	1.64912e+07	1.99005e+07
D-galacturonic acid	618363	91304.8	9.96312e+07	653522	1.66373e+07	2128556	1.44593e+07	182691	428823
D-gluconic acid	634246	459344	4.12085e+07	5.56257e+06	4.9516e+06	498659	3.82854e+06	364657	632539
D-glucuronic acid	0	0	1.59408e+08	0	7.20442e+07	0	6.85441e+07	0	0
DL-glyceraldehyde 3-phosphate	296284	224792	373044	206234	38507.1	352181	503949	736809	626656
D-malic acid	1.79465e+07	29955920	1.64085e+07	5.73577e+06	1.09444e+07	38318360	3.95553e+07	2.58701e+07	1.6315e+07
D-mannitol	9.76051e+06	290289500	277583054	6.7908e+07	2.14297e+08	449655400	4.17919e+08	3.94357e+08	2.8816e+07
D-threitol	2.25196e+06	2434069	4.0336e+06	472047	819311	1137361	2.44839e+06	3.10175e+06	3.03586e+06
Fumaric acid	4.44119e+06	8262614	4.44005e+06	1.06893e+06	3.32268e+06	6874342	1.08231e+07	7.2756e+06	3.32762e+06
Glyceric acid	1.94296e+06	1468590	1.01748e+07	227022	580255	2141479	1.58312e+06	1.41921e+06	1.39682e+06
Glycerol	656554	954064	4.84471e+06	213076	440036	2772653	1.28185e+07	1.58868e+06	291847
Oxalic acid	2.17754e+06	3294444	1.29559e+06	4.33303e+06	5.53862e+06	2331603	1.94817e+06	1.02656e+07	2.4277e+06
Phosphoenolpyruvic acid	1.29704e+06	1071931	745646	676614	291844	1093520	1.04384e+06	487345	1.08403e+06
Pyruvic acid	382835	640146	2642009	198271	543603	1283735	1.32975e+06	6.88225e+06	435747
Ribitol	4.14919e+08	1868121	4651605	307204	554408	4574164	4.83095e+06	9548247	1.6631e+06
Succinic acid	5.69663e+06	8784843	6.01613e+06	1.57054e+06	3.25817e+06	15576790	1.78819e+07	9.76903e+06	2.67616e+06
Xylitol	3.123e+07	673110	2.27792e+06	169980	752752	3356117	4.45056e+06	1.22644e+06	2.11757e+08
6-deoxy-D-hexose (rhamnose)	0	0	0	0	0	0	0	4.36667e+07	0
Arabitol	1.06626e+08	347970	1.65062e+06	86739.9	203240	1034226	1.0045e+06	2.60067e+07	693355
D-arabinose	2.19521e+08	10525320	1.85663e+07	1.38166e+07	9.35406e+06	11277950	1.24859e+07	1.43689e+07	6.20979e+08
D-fructose	3.24451e+06	237267700	4.14098e+07	7.35037e+07	4.68192e+06	20061780	1.38451e+08	5.77755e+06	6.85745e+06
D-fructose-6-phosphate	4.13641e+06	9913873	1.15645e+07	632626	17432.3	8796659	1.8828e+07	5.31445e+06	4.57727e+06
D-galactose	0	3580186	0	4.57166e+08	0	0	0	4.22514e+07	4.6513e+06
D-glucose	1.11593e+07	29004530	5.3567e+07	1.57941e+07	2.81988e+07	151702800	6.61284e+07	4.4774e+07	4.97296e+07
D-glucose-6-phosphate	5.5967e+06	15575210	2.51152e+06	2.45766e+06	0	13130990	2.23786e+07	7.40535e+06	3.13021e+06
Dihydroxyacetone phosphate	1.46635e+06	8458412	2.18918e+06	879165	1.15749e+06	26405660	2.71356e+07	8.36464e+06	1.83781e+06
DL-glyceraldehyde	0	0	2914789	0	0	5386.91	0	0	0
D-mannose	2.03594e+07	8940356	5.68701e+06	1.88814e+08	8.00028e+06	24724540	1.869e+08	1.48569e+07	2.43992e+06
D-ribose-5-phosphate	2.23138e+06	2521795	1.49673e+06	161410	1.03343e+06	1525200	2.76758e+06	3.03451e+06	2.9229e+06
D-ribulose-5-phosphate	573315	663087	1.3905e+06	97522.2	464160	167618	590566	464361	3.44645e+06
D-xylose	2.75821e+06	813185	988502	765875	978929	338319	913815	781173	1.87146e+08
D-xylulose	4.62638e+07	0	0	0	0	0	0	0	1.17559e+07
Erythritol	3.97033e+06	23226380	1.4959e+06	1.01526e+06	2.02819e+06	30830490	3.13153e+07	2.55071e+07	4.44765e+06
Galactitol	0	14773120	0	6.95335e+07	0	0	2.34266e+07	0	0
Glycerol 3-phosphate	9.79016e+07	69358600	1.02543e+08	4.84306e+07	4.61584e+07	110675000	1.16381e+08	1.31578e+08	1.43375e+08
Sedoheptulose	5.0139e+06	7519030	1.52991e+07	1.06222e+08	1.3082e+07	46616830	2.38805e+07	1.89218e+07	9.3858e+06
sedoheptulose-7-phosphate	368612	195379	272487	0	0	213756	196794	99459.6	498526
Trehalose	29785	6063820	2.70903e+06	20825	0	9994980	9.79149e+06	5.11506e+06	2.58243e+06

## Sheet: P. chrysosporium
Supplementary Table 6. Heatmap of metabolites abundance levels under different monosaccharide conditions in P. chrysosporium (used for Supplementary Fig. S4 ).
MetaboliteID	L-arabinose	D-fructose	D-galacturonic acid	D-galactose	D-glucuronic acid	D-glucose	D-mannose	L-rhamnose	D-xylose
Citric acid	3.51586e+07	3.85405e+07	1.40652e+07	3.2601e+07	3.12778e+07	3.00482e+07	2.49236e+07	2.44111e+07	4.36996e+07
D-galacturonic acid	216299	281838	1.48765e+08	532264	3.10739e+08	367299	207490	1.07961e+06	422971
D-gluconic acid	1.0936e+07	998458	3.26454e+07	1.06474e+07	8.43228e+07	1.18937e+06	1.29315e+07	2.87096e+06	1.46626e+06
D-glucose	4.49285e+07	5.57251e+07	4.24721e+07	1.59377e+08	9.54509e+07	1.42748e+08	8.00183e+07	4.63737e+07	1.17134e+08
D-glucose-6-phosphate	298502	873504	835955	364531	2.34445e+06	931948	1.69399e+06	744104	1.33716e+06
D-malic acid	4.71976e+07	4.59383e+07	1.62539e+07	3.86159e+07	39442637	3.79936e+07	4.325e+07	3.76965e+07	5.86531e+07
D-mannitol	331972	5.54201e+06	1.00021e+06	828782	3.6219e+07	512541	1.64245e+06	415112	795035
D-mannose	7.98309e+06	1.00463e+07	9.12832e+06	9.61524e+07	3.89045e+07	6.78999e+07	1.19561e+08	2.63218e+07	4.42524e+07
D-ribose-5-phosphate	303738	536053	341595	310082	1.08509e+06	445564	932660	479553	1.29811e+06
Fumaric acid	1.53977e+07	1.52462e+07	4.84308e+06	1.27164e+07	1.1555e+07	1.23737e+07	1.50398e+07	1.26369e+07	1.77876e+07
Galactitol	1.72039e+06	8.67764e+06	9.54356e+06	5.07883e+07	1.77944e+07	2.50625e+06	4.63601e+06	2.01805e+06	3.95408e+06
Glyceric acid	35497.2	55482.7	962972	30056.6	119673	37608.4	34223.9	33705.7	85563.9
Glycerol	2.59762e+06	4.49353e+06	2.85656e+06	2.01594e+06	2.04792e+06	3.17756e+06	3.17222e+06	2861751	4.1524e+06
Glycerol 3-phosphate	1.71673e+07	1.59621e+07	1.69918e+07	1.84768e+07	2.54723e+07	1.26346e+07	1.57247e+07	2.39981e+07	1.62891e+07
Pyruvic acid	350750	1.70975e+06	1.00538e+06	952133	2.03171e+06	1.36359e+06	2.19156e+06	1.9462e+06	1.76339e+06
Ribitol	2.49598e+07	6.15679e+06	599686	219766	5.10531e+06	7.99587e+06	2.0871e+07	4.66458e+07	3.49239e+07
Succinic acid	3.63985e+06	3.45681e+06	1.85916e+06	4.12184e+06	3.55571e+06	3.34365e+06	5.0255e+06	3.89985e+06	3.99628e+06
Trehalose	3.54387e+07	6.22679e+07	1.60144e+07	3.93728e+07	4.16456e+07	5.86561e+07	8.17085e+07	3.71414e+07	3.97345e+07
Xylitol	1.09189e+07	2.75223e+07	1.41252e+07	3.04094e+07	2.39385e+07	2.21817e+07	2.30319e+06	1.02602e+07	6.99926e+07
3-phosphoglycerate	1.64148e+06	1.59965e+06	1.50925e+06	2.09574e+06	3.31178e+06	1.66262e+06	1.74814e+06	1.25228e+06	3.05589e+06
6-deoxy-D-hexose (rhamnose)	0	0	0	0	0	0	0	2.61859e+07	0
Arabinose	1.09771e+08	837030	567311	453445	1.36485e+06	629781	813984	787531	1.39379e+08
Arabitol	1.5811e+07	1.32116e+06	3.1556e+06	903322	787742	1.16715e+07	3.22002e+07	2.8283e+06	3.53328e+07
D-fructose	2.46825e+06	1.69704e+08	1.21417e+07	5.2056e+06	5.49364e+06	5.1387e+06	2.48656e+07	3.19677e+06	5.75514e+06
D-fructose-6-phosphate	2.51692e+06	3.002e+06	1.60033e+07	2.63274e+06	5.44244e+06	3.15083e+06	6.05966e+06	2.12165e+06	5.50747e+06
D-galactose	0	0	0	2.72904e+07	0	0	2.799e+07	0	0
Dihydroxyacetone phosphate	1.37492e+06	534646	301793	288693	574760	477512	860365	249744	769509
D-ribulose-5-phosphate	180819	194227	152904	94440.6	584915	245412	312321	222584	768270
D-xylulose	1.2599e+06	0	0	0	0	0	0	0	3.5799e+06
Erythritol	501278	2.2996e+06	400449	567895	578691	418678	643669	401808	411243
Galactonic acid	0	0	2.80884e+07	651519	6.90465e+07	0	0	0	0
Lyxose	964647	373118	196755	203692	546666	252741	562864	332368	5.85365e+07
Sedoheptulose anhydride monohydrate	1.48335e+07	5.48846e+06	6.82261e+06	106649245	1.64463e+07	2.28425e+07	3.24619e+07	3.69319e+06	1.71595e+07
