# Supplementary material for: The Sugar Metabolic Model of Aspergillus niger Can Only Be Reliably Transferred to Fungi of Its Phylum
Source: J Fungi (Basel). 2022 Dec 17;8(12):1315. doi: 10.3390/jof8121315 (PMC9781776; doi:10.3390/jof8121315)
Supplement: Supplementary file 1 [file jof-08-01315-s001.zip › jof-2056969-supplementary/Supplementary Table S7.xlsx]

## Sheet: Supplementary TableS7
Supplementary Table S7: Correlation between the abundance of metabolites and sugar metabolism-related genes in five fungi.
In this table, there are five sheets. Each sheet depicts the correlation between the abundance of metabolites and sugar metabolism-related genes in A. niger, A. nidulans, P. subrubescens, T. reesei, and P. chrysosporium, respectively.

## Sheet: A. niger
Supplementary Table 7. Correlation between the abundance of metabolites and sugar metabolism-related genes in A. niger (used for Supplementary Fig. S5 ).
GeneID	metabolite	Pcor	Pcor_abs	Pvalue	Pathway_based_metabolites	Pathway_sugar_model	Label
NRRL3_05547	D-galactose	-0.542426	0.542426	0.0244744	galactose	Leloir	Negative
NRRL3_08839	D-galactose	-0.644534	0.644534	0.00522131	galactose	non-phosphorylated DeLey-Doudoroff pathway	Negative
NRRL3_04328	D-galactose	0.660679	0.660679	0.00388781	galactose	PCP;the oxidoreductive pathway	Positive
NRRL3_05038	D-galactose	-0.621223	0.621223	0.00777479	galactose	PCP;the oxidoreductive pathway	Negative
NRRL3_10050	D-galactose	-0.569566	0.569566	0.0170027	galactose	PCP;the oxidoreductive pathway;D-galacturonic acid	Negative
NRRL3_07289	D-galactose	0.786288	0.786288	0.000181869	galactose	the oxidoreductive pathway	Positive
NRRL3_07283	D-galactose	0.691367	0.691367	0.00211266	galactose	PCP;the oxidoreductive pathway	Positive
NRRL3_05650	D-galacturonic acid	0.779574	0.779574	0.000224574	galacturonic acid	D-galacturonic acid	Positive
NRRL3_05649	D-galacturonic acid	0.746656	0.746656	0.000574657	galacturonic acid	D-galacturonic acid	Positive
NRRL3_06890	D-galacturonic acid	0.919566	0.919566	1.79201e-07	galacturonic acid	D-galacturonic acid;D-gluconate	Positive
NRRL3_02122	3-phosphoglycerate	0.608961	0.608961	0.00947196	glycerol	Glycerol	Positive
NRRL3_02193	3-phosphoglycerate	0.665077	0.665077	0.00357718	glycerol	Glycerol	Positive
NRRL3_07842	3-phosphoglycerate	-0.504103	0.504103	0.039081	glycerol	Glycerol	Negative
NRRL3_11685	3-phosphoglycerate	0.663577	0.663577	0.00368074	glycerol	Glycerol	Positive
NRRL3_10933	3-phosphoglycerate	0.674949	0.674949	0.00295284	glycerol	Glycerol	Positive
NRRL3_01127	3-phosphoglycerate	-0.715973	0.715973	0.00122734	glycerol	non-phosphorylated DeLey-Doudoroff pathway;Glycerol	Negative
NRRL3_10724	Glyceric acid	0.519576	0.519576	0.0325497	glycerol	Glycerol	Positive
NRRL3_02122	Glycerol	0.813957	0.813957	7.00842e-05	glycerol	Glycerol	Positive
NRRL3_02193	Glycerol	0.784472	0.784472	0.000192681	glycerol	Glycerol	Positive
NRRL3_07842	Glycerol	-0.749977	0.749977	0.000526049	glycerol	Glycerol	Negative
NRRL3_11685	Glycerol	0.755319	0.755319	0.000455062	glycerol	Glycerol	Positive
NRRL3_01127	Glycerol	-0.795315	0.795315	0.000135352	glycerol	non-phosphorylated DeLey-Doudoroff pathway;Glycerol	Negative
NRRL3_02122	Glycerol 3-phosphate	0.514504	0.514504	0.0345906	glycerol	Glycerol	Positive
NRRL3_11685	Glycerol 3-phosphate	0.515968	0.515968	0.0339917	glycerol	Glycerol	Positive
NRRL3_06025	D-fructose	-0.599061	0.599061	0.0110474	glycolysis	Glycolysis	Negative
NRRL3_05100	D-fructose	0.552457	0.552457	0.021464	glycolysis	Glycolysis;Mannose;the oxidoreductive pathway	Positive
NRRL3_07819	D-fructose	-0.612917	0.612917	0.00889495	glycolysis	Glycolysis	Negative
NRRL3_05100	Phosphoenolpyruvic acid	0.696646	0.696646	0.00188849	glycolysis	Glycolysis;Mannose;the oxidoreductive pathway	Positive
NRRL3_07819	Phosphoenolpyruvic acid	-0.81831	0.81831	5.94764e-05	glycolysis	Glycolysis	Negative
NRRL3_08838	Phosphoenolpyruvic acid	-0.681579	0.681579	0.00258575	glycolysis	Glycolysis	Negative
NRRL3_04921	Phosphoenolpyruvic acid	0.594876	0.594876	0.0117728	glycolysis	Glycolysis	Positive
NRRL3_00967	Phosphoenolpyruvic acid	-0.627144	0.627144	0.00704751	glycolysis	Glycolysis	Negative
NRRL3_07072	Phosphoenolpyruvic acid	0.620735	0.620735	0.00783737	glycolysis	Glycolysis	Positive
NRRL3_06888	Phosphoenolpyruvic acid	0.575592	0.575592	0.0156179	glycolysis	Glycolysis	Positive
NRRL3_06849	Phosphoenolpyruvic acid	0.660115	0.660115	0.00392922	glycolysis	Glycolysis	Positive
NRRL3_10297	Phosphoenolpyruvic acid	0.594257	0.594257	0.0118832	glycolysis	Glycolysis	Positive
NRRL3_10666	Phosphoenolpyruvic acid	0.539957	0.539957	0.025263	glycolysis	Glycolysis	Positive
NRRL3_10908	Pyruvic acid	-0.529049	0.529049	0.028986	glycolysis	Glycolysis	Negative
NRRL3_07271	Pyruvic acid	-0.504417	0.504417	0.038939	glycolysis	Glycolysis	Negative
NRRL3_07072	Pyruvic acid	-0.562619	0.562619	0.0187166	glycolysis	Glycolysis	Negative
NRRL3_06849	Pyruvic acid	-0.52207	0.52207	0.0315804	glycolysis	Glycolysis	Negative
NRRL3_10666	Pyruvic acid	-0.539909	0.539909	0.0252785	glycolysis	Glycolysis	Negative
NRRL3_06025	D-glucose	-0.555813	0.555813	0.0205241	glycolysis	Glycolysis	Negative
NRRL3_05100	D-glucose	0.616328	0.616328	0.00842038	glycolysis	Glycolysis;Mannose;the oxidoreductive pathway	Positive
NRRL3_04921	D-glucose	0.582041	0.582041	0.0142359	glycolysis	Glycolysis	Positive
NRRL3_10908	D-glucose	0.7175	0.7175	0.00118454	glycolysis	Glycolysis	Positive
NRRL3_03100	D-glucose	0.541256	0.541256	0.0248455	glycolysis	Glycolysis	Positive
NRRL3_03068	D-glucose	0.541252	0.541252	0.0248469	glycolysis	Glycolysis;Mannose	Positive
NRRL3_07072	D-glucose	0.705363	0.705363	0.00156127	glycolysis	Glycolysis	Positive
NRRL3_06888	D-glucose	0.577865	0.577865	0.0151192	glycolysis	Glycolysis	Positive
NRRL3_06849	D-glucose	0.702996	0.702996	0.00164513	glycolysis	Glycolysis	Positive
NRRL3_10297	D-glucose	0.679835	0.679835	0.00267849	glycolysis	Glycolysis	Positive
NRRL3_10666	D-glucose	0.660499	0.660499	0.00390101	glycolysis	Glycolysis	Positive
NRRL3_05100	D-glucose-6-phosphate	0.535417	0.535417	0.0267647	glycolysis	Glycolysis;Mannose;the oxidoreductive pathway	Positive
NRRL3_08838	D-glucose-6-phosphate	-0.532738	0.532738	0.0276825	glycolysis	Glycolysis	Negative
NRRL3_10908	D-glucose-6-phosphate	0.621612	0.621612	0.0077252	glycolysis	Glycolysis	Positive
NRRL3_03100	D-glucose-6-phosphate	0.614183	0.614183	0.00871643	glycolysis	Glycolysis	Positive
NRRL3_03068	D-glucose-6-phosphate	0.810159	0.810159	8.05978e-05	glycolysis	Glycolysis;Mannose	Positive
NRRL3_07271	D-glucose-6-phosphate	0.570351	0.570351	0.0168169	glycolysis	Glycolysis	Positive
NRRL3_07072	D-glucose-6-phosphate	0.692107	0.692107	0.00207998	glycolysis	Glycolysis	Positive
NRRL3_06849	D-glucose-6-phosphate	0.651738	0.651738	0.0045869	glycolysis	Glycolysis	Positive
NRRL3_10297	D-glucose-6-phosphate	0.670729	0.670729	0.00320785	glycolysis	Glycolysis	Positive
NRRL3_10666	D-glucose-6-phosphate	0.623014	0.623014	0.00754876	glycolysis	Glycolysis	Positive
NRRL3_01952	D-arabinose	0.908824	0.908824	4.4441e-07	PCP	PCP;the oxidoreductive pathway	Positive
NRRL3_02523	D-arabinose	0.887329	0.887329	2.03863e-06	PCP	PCP	Positive
NRRL3_04471	D-arabinose	0.973403	0.973403	5.21636e-11	PCP	PCP	Positive
NRRL3_10868	D-arabinose	0.930105	0.930105	6.44798e-08	PCP	PCP;the oxidoreductive pathway	Positive
NRRL3_10884	D-arabinose	0.896922	0.896922	1.0765e-06	PCP	PCP	Positive
NRRL3_11473	D-arabinose	0.944729	0.944729	1.15736e-08	PCP	PCP	Positive
NRRL3_10050	D-arabinose	0.675422	0.675422	0.00292532	PCP	PCP;the oxidoreductive pathway;D-galacturonic acid	Positive
NRRL3_09880	D-arabinose	0.668227	0.668227	0.00336727	PCP	PCP	Positive
NRRL3_09204	D-arabinose	0.926871	0.926871	8.9664e-08	PCP	PCP	Positive
NRRL3_03933	D-arabinose	0.53993	0.53993	0.0252719	PCP	PCP	Positive
NRRL3_01952	D-xylose	0.571464	0.571464	0.0165565	PCP	PCP;the oxidoreductive pathway	Positive
NRRL3_02807	D-xylose	-0.573605	0.573605	0.0160644	PCP	PCP;the oxidoreductive pathway	Negative
NRRL3_04471	D-xylose	0.584104	0.584104	0.0138147	PCP	PCP	Positive
NRRL3_10868	D-xylose	0.637891	0.637891	0.00586735	PCP	PCP;the oxidoreductive pathway	Positive
NRRL3_09204	D-xylose	0.511559	0.511559	0.0358198	PCP	PCP	Positive
NRRL3_01952	Xylitol	0.870942	0.870942	5.37256e-06	PCP	PCP;the oxidoreductive pathway	Positive
NRRL3_02523	Xylitol	0.90874	0.90874	4.47367e-07	PCP	PCP	Positive
NRRL3_04471	Xylitol	0.948034	0.948034	7.35981e-09	PCP	PCP	Positive
NRRL3_10868	Xylitol	0.879156	0.879156	3.36332e-06	PCP	PCP;the oxidoreductive pathway	Positive
NRRL3_10884	Xylitol	0.923527	0.923527	1.24145e-07	PCP	PCP	Positive
NRRL3_11473	Xylitol	0.972067	0.972067	7.50319e-11	PCP	PCP	Positive
NRRL3_10050	Xylitol	0.6763	0.6763	0.00287479	PCP	PCP;the oxidoreductive pathway;D-galacturonic acid	Positive
NRRL3_09880	Xylitol	0.680263	0.680263	0.00265547	PCP	PCP	Positive
NRRL3_09204	Xylitol	0.919644	0.919644	1.77936e-07	PCP	PCP	Positive
NRRL3_03933	Xylitol	0.63793	0.63793	0.00586334	PCP	PCP	Positive
NRRL3_02043	D-ribose	0.555106	0.555106	0.0207194	PPP	PPP	Positive
NRRL3_06024	D-ribose	-0.525045	0.525045	0.0304537	PPP	PPP	Negative
NRRL3_05283	D-ribose	0.533845	0.533845	0.0273004	PPP	PPP	Positive
NRRL3_04528	D-ribose	0.597437	0.597437	0.0113245	PPP	PPP	Positive
NRRL3_11249	D-ribose	0.52615	0.52615	0.0300432	PPP	PPP	Positive
NRRL3_00279	D-ribose	0.577928	0.577928	0.0151056	PPP	PPP	Positive
NRRL3_09981	D-ribose	0.527334	0.527334	0.0296076	PPP	PPP	Positive
NRRL3_00588	D-ribose	-0.720403	0.720403	0.00110655	PPP	PPP	Negative
NRRL3_00895	D-ribose	-0.642072	0.642072	0.00545367	PPP	PPP	Negative
NRRL3_00968	D-ribose	-0.655299	0.655299	0.00429724	PPP	PPP	Negative
NRRL3_04177	D-ribose	0.53749	0.53749	0.0260709	PPP	PPP	Positive
NRRL3_02043	D-ribose-5-phosphate	0.582404	0.582404	0.014161	PPP	PPP	Positive
NRRL3_06024	D-ribose-5-phosphate	-0.598022	0.598022	0.011224	PPP	PPP	Negative
NRRL3_05283	D-ribose-5-phosphate	0.695168	0.695168	0.00194921	PPP	PPP	Positive
NRRL3_04528	D-ribose-5-phosphate	0.597056	0.597056	0.0113903	PPP	PPP	Positive
NRRL3_11249	D-ribose-5-phosphate	0.592237	0.592237	0.0122494	PPP	PPP	Positive
NRRL3_00279	D-ribose-5-phosphate	0.795095	0.795095	0.000136351	PPP	PPP	Positive
NRRL3_09981	D-ribose-5-phosphate	0.545717	0.545717	0.0234526	PPP	PPP	Positive
NRRL3_00895	D-ribose-5-phosphate	-0.738947	0.738947	0.000702004	PPP	PPP	Negative
NRRL3_00968	D-ribose-5-phosphate	-0.684839	0.684839	0.00241943	PPP	PPP	Negative
NRRL3_02043	D-ribulose-5-phosphate	0.696771	0.696771	0.00188346	PPP	PPP	Positive
NRRL3_06024	D-ribulose-5-phosphate	-0.587781	0.587781	0.0130886	PPP	PPP	Negative
NRRL3_05283	D-ribulose-5-phosphate	0.66088	0.66088	0.00387314	PPP	PPP	Positive
NRRL3_04528	D-ribulose-5-phosphate	0.698144	0.698144	0.00182858	PPP	PPP	Positive
NRRL3_11249	D-ribulose-5-phosphate	0.690945	0.690945	0.00213145	PPP	PPP	Positive
NRRL3_00279	D-ribulose-5-phosphate	0.727761	0.727761	0.000927707	PPP	PPP	Positive
NRRL3_09981	D-ribulose-5-phosphate	0.642478	0.642478	0.00541478	PPP	PPP	Positive
NRRL3_00895	D-ribulose-5-phosphate	-0.788956	0.788956	0.000166907	PPP	PPP	Negative
NRRL3_00968	D-ribulose-5-phosphate	-0.562866	0.562866	0.0186536	PPP	PPP	Negative
NRRL3_08604	6-deoxy-D-hexose (rhamnose?)	0.822163	0.822163	5.12523e-05	rhamnose	L-rhamnose	Positive
NRRL3_01495	6-deoxy-D-hexose (rhamnose?)	0.752441	0.752441	0.000492247	rhamnose	L-rhamnose	Positive
NRRL3_01494	6-deoxy-D-hexose (rhamnose?)	0.841089	0.841089	2.33606e-05	rhamnose	L-rhamnose	Positive
NRRL3_01493	6-deoxy-D-hexose (rhamnose?)	0.799348	0.799348	0.000118063	rhamnose	L-rhamnose	Positive
NRRL3_01584	citric acid	0.693629	0.693629	0.00201409	TCA	TCA;Glyoxylate cycle	Positive
NRRL3_05826	citric acid	-0.550662	0.550662	0.0219804	TCA	TCA	Negative
NRRL3_05302	citric acid	0.680111	0.680111	0.00266363	TCA	TCA;Glyoxylate cycle	Positive
NRRL3_07795	citric acid	-0.522288	0.522288	0.0314968	TCA	TCA;Glyoxylate cycle	Negative
NRRL3_03516	citric acid	-0.588238	0.588238	0.0130004	TCA	TCA;Glyoxylate cycle	Negative
NRRL3_08886	citric acid	-0.780042	0.780042	0.000221342	TCA	TCA;Glyoxylate cycle	Negative
NRRL3_04970	citric acid	0.584943	0.584943	0.0136462	TCA	TCA;Glyoxylate cycle	Positive
NRRL3_11113	citric acid	-0.717466	0.717466	0.00118547	TCA	TCA	Negative
NRRL3_11176	citric acid	0.601046	0.601046	0.0107159	TCA	TCA	Positive
NRRL3_11573	citric acid	0.54578	0.54578	0.0234336	TCA	TCA;Glyoxylate cycle	Positive
NRRL3_00547	citric acid	0.607642	0.607642	0.00967082	TCA	TCA;Glyoxylate cycle	Positive
NRRL3_06773	citric acid	-0.529129	0.529129	0.028957	TCA	TCA	Negative
NRRL3_10706	citric acid	0.602589	0.602589	0.0104637	TCA	TCA	Positive
NRRL3_01584	Fumaric acid	0.577145	0.577145	0.0152758	TCA	TCA;Glyoxylate cycle	Positive
NRRL3_08886	Fumaric acid	-0.583386	0.583386	0.0139602	TCA	TCA;Glyoxylate cycle	Negative
NRRL3_04756	Fumaric acid	0.552895	0.552895	0.0213396	TCA	TCA;Glyoxylate cycle	Positive
NRRL3_04970	Fumaric acid	0.705097	0.705097	0.00157053	TCA	TCA;Glyoxylate cycle	Positive
NRRL3_00547	Fumaric acid	0.543821	0.543821	0.0240373	TCA	TCA;Glyoxylate cycle	Positive
NRRL3_09217	Fumaric acid	0.583714	0.583714	0.0138936	TCA	TCA	Positive
NRRL3_06528	Fumaric acid	0.535243	0.535243	0.0268236	TCA	TCA	Positive
NRRL3_01584	D-threitol	0.848674	0.848674	1.65674e-05	storage compounds	TCA;Glyoxylate cycle	Positive
NRRL3_02043	D-threitol	0.71192	0.71192	0.00134713	storage compounds	PPP	Positive
NRRL3_02122	D-threitol	0.794429	0.794429	0.000139421	storage compounds	Glycerol	Positive
NRRL3_02193	D-threitol	0.793698	0.793698	0.000142857	storage compounds	Glycerol	Positive
NRRL3_02395	D-threitol	-0.626779	0.626779	0.00709066	storage compounds	Glyoxylate cycle	Negative
NRRL3_02636	D-threitol	-0.580263	0.580263	0.0146069	storage compounds	Leloir	Negative
NRRL3_02807	D-threitol	-0.797401	0.797401	0.000126163	storage compounds	PCP;the oxidoreductive pathway	Negative
NRRL3_06024	D-threitol	-0.662395	0.662395	0.0037641	storage compounds	PPP	Negative
NRRL3_05826	D-threitol	-0.558635	0.558635	0.019759	storage compounds	TCA	Negative
NRRL3_05672	D-threitol	0.544527	0.544527	0.0238181	storage compounds	Glycolysis	Positive
NRRL3_05650	D-threitol	-0.787147	0.787147	0.000176935	storage compounds	D-galacturonic acid	Negative
NRRL3_05649	D-threitol	-0.756782	0.756782	0.000437073	storage compounds	D-galacturonic acid	Negative
NRRL3_05547	D-threitol	-0.622503	0.622503	0.00761273	storage compounds	Leloir	Negative
NRRL3_05510	D-threitol	-0.836434	0.836434	2.85976e-05	storage compounds	Leloir	Negative
NRRL3_05302	D-threitol	0.819647	0.819647	5.65053e-05	storage compounds	TCA;Glyoxylate cycle	Positive
NRRL3_05283	D-threitol	0.60028	0.60028	0.0108428	storage compounds	PPP	Positive
NRRL3_05100	D-threitol	0.810821	0.810821	7.86752e-05	storage compounds	Glycolysis;Mannose;the oxidoreductive pathway	Positive
NRRL3_08604	D-threitol	-0.658202	0.658202	0.00407218	storage compounds	L-rhamnose	Negative
NRRL3_08407	D-threitol	-0.811407	0.811407	7.70043e-05	storage compounds	PCP	Negative
NRRL3_08012	D-threitol	-0.674037	0.674037	0.00300649	storage compounds	non-phosphorylated DeLey-Doudoroff pathway	Negative
NRRL3_07842	D-threitol	-0.668623	0.668623	0.00334164	storage compounds	Glycerol	Negative
NRRL3_07819	D-threitol	-0.632918	0.632918	0.00639193	storage compounds	Glycolysis	Negative
NRRL3_07795	D-threitol	-0.712398	0.712398	0.00133254	storage compounds	TCA;Glyoxylate cycle	Negative
NRRL3_03516	D-threitol	-0.721205	0.721205	0.00108579	storage compounds	TCA;Glyoxylate cycle	Negative
NRRL3_08886	D-threitol	-0.667998	0.667998	0.00338223	storage compounds	TCA;Glyoxylate cycle	Negative
NRRL3_08839	D-threitol	-0.667963	0.667963	0.00338447	storage compounds	non-phosphorylated DeLey-Doudoroff pathway	Negative
NRRL3_08838	D-threitol	-0.621893	0.621893	0.00768963	storage compounds	Glycolysis	Negative
NRRL3_08837	D-threitol	-0.77223	0.77223	0.000280576	storage compounds	L-rhamnose	Negative
NRRL3_08821	D-threitol	-0.767137	0.767137	0.000325907	storage compounds	PCP	Negative
NRRL3_11685	D-threitol	0.709037	0.709037	0.00143811	storage compounds	Glycerol	Positive
NRRL3_04510	D-threitol	0.752971	0.752971	0.000485209	storage compounds	PCP	Positive
NRRL3_04528	D-threitol	0.702851	0.702851	0.00165038	storage compounds	PPP	Positive
NRRL3_04756	D-threitol	0.646963	0.646963	0.00499993	storage compounds	TCA;Glyoxylate cycle	Positive
NRRL3_04875	D-threitol	0.594334	0.594334	0.0118694	storage compounds	Glyoxylate cycle	Positive
NRRL3_04921	D-threitol	0.551647	0.551647	0.0216958	storage compounds	Glycolysis	Positive
NRRL3_04970	D-threitol	0.879468	0.879468	3.3019e-06	storage compounds	TCA;Glyoxylate cycle	Positive
NRRL3_10908	D-threitol	0.845862	0.845862	1.88576e-05	storage compounds	Glycolysis	Positive
NRRL3_10933	D-threitol	0.644486	0.644486	0.00522573	storage compounds	Glycerol	Positive
NRRL3_11113	D-threitol	-0.60778	0.60778	0.00964995	storage compounds	TCA	Negative
NRRL3_11176	D-threitol	0.838488	0.838488	2.61761e-05	storage compounds	TCA	Positive
NRRL3_11249	D-threitol	0.710345	0.710345	0.00139622	storage compounds	PPP	Positive
NRRL3_11573	D-threitol	0.574193	0.574193	0.0159312	storage compounds	TCA;Glyoxylate cycle	Positive
NRRL3_00279	D-threitol	0.800978	0.800978	0.000111621	storage compounds	PPP	Positive
NRRL3_00319	D-threitol	-0.810295	0.810295	8.01996e-05	storage compounds	PCP	Negative
NRRL3_00547	D-threitol	0.678988	0.678988	0.00272449	storage compounds	TCA;Glyoxylate cycle	Positive
NRRL3_09981	D-threitol	0.642721	0.642721	0.00539166	storage compounds	PPP	Positive
NRRL3_03333	D-threitol	-0.83578	0.83578	2.94075e-05	storage compounds	L-rhamnose	Negative
NRRL3_03123	D-threitol	-0.681804	0.681804	0.00257398	storage compounds	non-phosphorylated DeLey-Doudoroff pathway	Negative
NRRL3_03100	D-threitol	0.584309	0.584309	0.0137734	storage compounds	Glycolysis	Positive
NRRL3_03068	D-threitol	0.714198	0.714198	0.00127867	storage compounds	Glycolysis;Mannose	Positive
NRRL3_01495	D-threitol	-0.729831	0.729831	0.000881944	storage compounds	L-rhamnose	Negative
NRRL3_01494	D-threitol	-0.648591	0.648591	0.0048559	storage compounds	L-rhamnose	Negative
NRRL3_01493	D-threitol	-0.674752	0.674752	0.00296438	storage compounds	L-rhamnose	Negative
NRRL3_00895	D-threitol	-0.883802	0.883802	2.54178e-06	storage compounds	PPP	Negative
NRRL3_00896	D-threitol	-0.877534	0.877534	3.69877e-06	storage compounds	PCP	Negative
NRRL3_00967	D-threitol	-0.537745	0.537745	0.0259864	storage compounds	Glycolysis	Negative
NRRL3_00968	D-threitol	-0.581443	0.581443	0.0143597	storage compounds	PPP	Negative
NRRL3_01004	D-threitol	0.599489	0.599489	0.0109752	storage compounds	Glycolysis	Positive
NRRL3_01127	D-threitol	-0.759062	0.759062	0.000410226	storage compounds	non-phosphorylated DeLey-Doudoroff pathway;Glycerol	Negative
NRRL3_03733	D-threitol	-0.630553	0.630553	0.00665422	storage compounds	Glyoxylate cycle	Negative
NRRL3_03739	D-threitol	-0.673817	0.673817	0.00301957	storage compounds	TCA;Glyoxylate cycle	Negative
NRRL3_07282	D-threitol	-0.504045	0.504045	0.0391073	storage compounds	PCP;the oxidoreductive pathway	Negative
NRRL3_07271	D-threitol	0.743942	0.743942	0.000617096	storage compounds	Glycolysis	Positive
NRRL3_07072	D-threitol	0.890045	0.890045	1.7116e-06	storage compounds	Glycolysis	Positive
NRRL3_06888	D-threitol	0.683673	0.683673	0.00247789	storage compounds	Glycolysis	Positive
NRRL3_06849	D-threitol	0.889903	0.889903	1.72757e-06	storage compounds	Glycolysis	Positive
NRRL3_06773	D-threitol	-0.72923	0.72923	0.000895024	storage compounds	TCA	Negative
NRRL3_06411	D-threitol	0.690034	0.690034	0.00217254	storage compounds	non-phosphorylated DeLey-Doudoroff pathway	Positive
NRRL3_06528	D-threitol	0.72948	0.72948	0.000889568	storage compounds	TCA	Positive
NRRL3_10297	D-threitol	0.831121	0.831121	3.57563e-05	storage compounds	Glycolysis	Positive
NRRL3_10522	D-threitol	-0.763468	0.763468	0.000362217	storage compounds	non-phosphorylated DeLey-Doudoroff pathway	Negative
NRRL3_10666	D-threitol	0.865949	0.865949	7.03511e-06	storage compounds	Glycolysis	Positive
NRRL3_10706	D-threitol	0.782233	0.782233	0.000206752	storage compounds	TCA	Positive
NRRL3_01584	Erythritol	0.763291	0.763291	0.000364058	storage compounds	TCA;Glyoxylate cycle	Positive
NRRL3_01929	Erythritol	-0.656316	0.656316	0.00421725	storage compounds	the oxidoreductive pathway	Negative
NRRL3_02043	Erythritol	0.560843	0.560843	0.0191759	storage compounds	PPP	Positive
NRRL3_02122	Erythritol	0.739011	0.739011	0.000700861	storage compounds	Glycerol	Positive
NRRL3_02193	Erythritol	0.5938	0.5938	0.0119652	storage compounds	Glycerol	Positive
NRRL3_02224	Erythritol	-0.570851	0.570851	0.0166995	storage compounds	D-gluconate	Negative
NRRL3_02807	Erythritol	-0.72043	0.72043	0.00110587	storage compounds	PCP;the oxidoreductive pathway	Negative
NRRL3_06024	Erythritol	-0.666434	0.666434	0.00348551	storage compounds	PPP	Negative
NRRL3_05826	Erythritol	-0.506636	0.506636	0.0379489	storage compounds	TCA	Negative
NRRL3_05650	Erythritol	-0.831831	0.831831	3.47207e-05	storage compounds	D-galacturonic acid	Negative
NRRL3_05649	Erythritol	-0.818888	0.818888	5.81774e-05	storage compounds	D-galacturonic acid	Negative
NRRL3_05547	Erythritol	-0.516072	0.516072	0.0339497	storage compounds	Leloir	Negative
NRRL3_05510	Erythritol	-0.744899	0.744899	0.000601842	storage compounds	Leloir	Negative
NRRL3_05302	Erythritol	0.746761	0.746761	0.000573064	storage compounds	TCA;Glyoxylate cycle	Positive
NRRL3_05100	Erythritol	0.68261	0.68261	0.00253217	storage compounds	Glycolysis;Mannose;the oxidoreductive pathway	Positive
NRRL3_08604	Erythritol	-0.589062	0.589062	0.0128427	storage compounds	L-rhamnose	Negative
NRRL3_08407	Erythritol	-0.759707	0.759707	0.000402888	storage compounds	PCP	Negative
NRRL3_08012	Erythritol	-0.750244	0.750244	0.0005223	storage compounds	non-phosphorylated DeLey-Doudoroff pathway	Negative
NRRL3_07842	Erythritol	-0.639033	0.639033	0.00575192	storage compounds	Glycerol	Negative
NRRL3_07819	Erythritol	-0.661444	0.661444	0.00383224	storage compounds	Glycolysis	Negative
NRRL3_07795	Erythritol	-0.520682	0.520682	0.0321171	storage compounds	TCA;Glyoxylate cycle	Negative
NRRL3_03516	Erythritol	-0.553285	0.553285	0.0212291	storage compounds	TCA;Glyoxylate cycle	Negative
NRRL3_08886	Erythritol	-0.776889	0.776889	0.00024385	storage compounds	TCA;Glyoxylate cycle	Negative
NRRL3_08839	Erythritol	-0.563886	0.563886	0.0183944	storage compounds	non-phosphorylated DeLey-Doudoroff pathway	Negative
NRRL3_08838	Erythritol	-0.515716	0.515716	0.0340942	storage compounds	Glycolysis	Negative
NRRL3_08837	Erythritol	-0.701239	0.701239	0.00170973	storage compounds	L-rhamnose	Negative
NRRL3_08821	Erythritol	-0.74849	0.74849	0.000547378	storage compounds	PCP	Negative
NRRL3_11685	Erythritol	0.646691	0.646691	0.00502436	storage compounds	Glycerol	Positive
NRRL3_04510	Erythritol	0.674568	0.674568	0.00297517	storage compounds	PCP	Positive
NRRL3_04875	Erythritol	0.7546	0.7546	0.000464127	storage compounds	Glyoxylate cycle	Positive
NRRL3_04970	Erythritol	0.756639	0.756639	0.000438803	storage compounds	TCA;Glyoxylate cycle	Positive
NRRL3_10908	Erythritol	0.786712	0.786712	0.000179422	storage compounds	Glycolysis	Positive
NRRL3_10933	Erythritol	0.612788	0.612788	0.00891337	storage compounds	Glycerol	Positive
NRRL3_11113	Erythritol	-0.533974	0.533974	0.0272561	storage compounds	TCA	Negative
NRRL3_11176	Erythritol	0.683332	0.683332	0.00249523	storage compounds	TCA	Positive
NRRL3_00279	Erythritol	0.760596	0.760596	0.000392947	storage compounds	PPP	Positive
NRRL3_00319	Erythritol	-0.713175	0.713175	0.00130905	storage compounds	PCP	Negative
NRRL3_00547	Erythritol	0.731455	0.731455	0.000847363	storage compounds	TCA;Glyoxylate cycle	Positive
NRRL3_03333	Erythritol	-0.75504	0.75504	0.000458555	storage compounds	L-rhamnose	Negative
NRRL3_03123	Erythritol	-0.612141	0.612141	0.00900591	storage compounds	non-phosphorylated DeLey-Doudoroff pathway	Negative
NRRL3_03100	Erythritol	0.605182	0.605182	0.0100506	storage compounds	Glycolysis	Positive
NRRL3_03068	Erythritol	0.590506	0.590506	0.0125701	storage compounds	Glycolysis;Mannose	Positive
NRRL3_01495	Erythritol	-0.651837	0.651837	0.00457864	storage compounds	L-rhamnose	Negative
NRRL3_01494	Erythritol	-0.571408	0.571408	0.0165696	storage compounds	L-rhamnose	Negative
NRRL3_01493	Erythritol	-0.577404	0.577404	0.0152193	storage compounds	L-rhamnose	Negative
NRRL3_00895	Erythritol	-0.838978	0.838978	2.56245e-05	storage compounds	PPP	Negative
NRRL3_00896	Erythritol	-0.808698	0.808698	8.49818e-05	storage compounds	PCP	Negative
NRRL3_01127	Erythritol	-0.686272	0.686272	0.00234915	storage compounds	non-phosphorylated DeLey-Doudoroff pathway;Glycerol	Negative
NRRL3_03739	Erythritol	-0.529126	0.529126	0.0289582	storage compounds	TCA;Glyoxylate cycle	Negative
NRRL3_07282	Erythritol	-0.784758	0.784758	0.000190948	storage compounds	PCP;the oxidoreductive pathway	Negative
NRRL3_07271	Erythritol	0.741793	0.741793	0.000652521	storage compounds	Glycolysis	Positive
NRRL3_07072	Erythritol	0.800513	0.800513	0.00011343	storage compounds	Glycolysis	Positive
NRRL3_06890	Erythritol	-0.602871	0.602871	0.0104182	storage compounds	D-galacturonic acid;D-gluconate	Negative
NRRL3_06849	Erythritol	0.758256	0.758256	0.000419559	storage compounds	Glycolysis	Positive
NRRL3_06773	Erythritol	-0.636053	0.636053	0.00605696	storage compounds	TCA	Negative
NRRL3_06411	Erythritol	0.526217	0.526217	0.0300183	storage compounds	non-phosphorylated DeLey-Doudoroff pathway	Positive
NRRL3_06528	Erythritol	0.633654	0.633654	0.00631192	storage compounds	TCA	Positive
NRRL3_10297	Erythritol	0.722603	0.722603	0.00105033	storage compounds	Glycolysis	Positive
NRRL3_10522	Erythritol	-0.658131	0.658131	0.00407759	storage compounds	non-phosphorylated DeLey-Doudoroff pathway	Negative
NRRL3_10666	Erythritol	0.803619	0.803619	0.000101817	storage compounds	Glycolysis	Positive
NRRL3_10706	Erythritol	0.685352	0.685352	0.00239409	storage compounds	TCA	Positive
NRRL3_01952	Ribitol	0.698646	0.698646	0.00180885	storage compounds	PCP;the oxidoreductive pathway	Positive
NRRL3_02165	Ribitol	-0.767053	0.767053	0.000326707	storage compounds	D-gluconate	Negative
NRRL3_02395	Ribitol	0.611761	0.611761	0.00906062	storage compounds	Glyoxylate cycle	Positive
NRRL3_02523	Ribitol	0.725799	0.725799	0.000972868	storage compounds	PCP	Positive
NRRL3_05970	Ribitol	0.747295	0.747295	0.000565023	storage compounds	Leloir	Positive
NRRL3_05826	Ribitol	0.548064	0.548064	0.0227446	storage compounds	TCA	Positive
NRRL3_05655	Ribitol	-0.556995	0.556995	0.020201	storage compounds	Leloir	Negative
NRRL3_07837	Ribitol	0.590016	0.590016	0.0126621	storage compounds	Mannose	Positive
NRRL3_03516	Ribitol	0.642298	0.642298	0.00543203	storage compounds	TCA;Glyoxylate cycle	Positive
NRRL3_08839	Ribitol	0.537995	0.537995	0.0259039	storage compounds	non-phosphorylated DeLey-Doudoroff pathway	Positive
NRRL3_04261	Ribitol	-0.642545	0.642545	0.00540842	storage compounds	D-gluconate	Negative
NRRL3_04395	Ribitol	0.626422	0.626422	0.00713309	storage compounds	TCA;Glyoxylate cycle	Positive
NRRL3_04398	Ribitol	0.513067	0.513067	0.0351865	storage compounds	TCA;Glyoxylate cycle	Positive
NRRL3_04471	Ribitol	0.754121	0.754121	0.000470249	storage compounds	PCP	Positive
NRRL3_04473	Ribitol	0.872272	0.872272	4.99104e-06	storage compounds	PPP	Positive
NRRL3_05038	Ribitol	0.73397	0.73397	0.000796028	storage compounds	PCP;the oxidoreductive pathway	Positive
NRRL3_10724	Ribitol	-0.602711	0.602711	0.0104441	storage compounds	Glycerol	Negative
NRRL3_10868	Ribitol	0.64081	0.64081	0.00557597	storage compounds	PCP;the oxidoreductive pathway	Positive
NRRL3_10884	Ribitol	0.732369	0.732369	0.000828409	storage compounds	PCP	Positive
NRRL3_11473	Ribitol	0.788938	0.788938	0.000167004	storage compounds	PCP	Positive
NRRL3_00316	Ribitol	-0.563594	0.563594	0.0184683	storage compounds	TCA;Glyoxylate cycle	Negative
NRRL3_06354	Ribitol	0.660661	0.660661	0.00388914	storage compounds	TCA;Glyoxylate cycle	Positive
NRRL3_10107	Ribitol	0.618382	0.618382	0.00814444	storage compounds	PPP	Positive
NRRL3_09880	Ribitol	0.820672	0.820672	5.43128e-05	storage compounds	PCP	Positive
NRRL3_09641	Ribitol	-0.515801	0.515801	0.0340597	storage compounds	PPP	Negative
NRRL3_09251	Ribitol	0.733665	0.733665	0.000802121	storage compounds	Leloir	Positive
NRRL3_09217	Ribitol	0.825723	0.825723	4.45264e-05	storage compounds	TCA	Positive
NRRL3_09204	Ribitol	0.833213	0.833213	3.27749e-05	storage compounds	PCP	Positive
NRRL3_03113	Ribitol	0.53798	0.53798	0.0259087	storage compounds	TCA	Positive
NRRL3_02929	Ribitol	-0.714391	0.714391	0.00127301	storage compounds	Leloir	Negative
NRRL3_03733	Ribitol	0.617131	0.617131	0.00831163	storage compounds	Glyoxylate cycle	Positive
NRRL3_03739	Ribitol	0.659557	0.659557	0.00397047	storage compounds	TCA;Glyoxylate cycle	Positive
NRRL3_03933	Ribitol	0.652692	0.652692	0.00450781	storage compounds	PCP	Positive
NRRL3_06978	Ribitol	0.690803	0.690803	0.00213783	storage compounds	Leloir	Positive
NRRL3_02807	Trehalose	-0.541679	0.541679	0.0247108	storage compounds	PCP;the oxidoreductive pathway	Negative
NRRL3_05302	Trehalose	0.501545	0.501545	0.0402499	storage compounds	TCA;Glyoxylate cycle	Positive
NRRL3_07854	Trehalose	0.620187	0.620187	0.00790803	storage compounds	TCA	Positive
NRRL3_04756	Trehalose	0.591552	0.591552	0.0123754	storage compounds	TCA;Glyoxylate cycle	Positive
NRRL3_03100	Trehalose	0.560801	0.560801	0.0191867	storage compounds	Glycolysis	Positive
NRRL3_01584	D-mannitol	0.627562	0.627562	0.00699825	storage compounds	TCA;Glyoxylate cycle	Positive
NRRL3_01929	D-mannitol	-0.591848	0.591848	0.0123209	storage compounds	the oxidoreductive pathway	Negative
NRRL3_02122	D-mannitol	0.51501	0.51501	0.0343829	storage compounds	Glycerol	Positive
NRRL3_02224	D-mannitol	-0.593227	0.593227	0.0120688	storage compounds	D-gluconate	Negative
NRRL3_02395	D-mannitol	-0.612066	0.612066	0.00901673	storage compounds	Glyoxylate cycle	Negative
NRRL3_02636	D-mannitol	-0.524483	0.524483	0.030664	storage compounds	Leloir	Negative
NRRL3_02807	D-mannitol	-0.51884	0.51884	0.0328401	storage compounds	PCP;the oxidoreductive pathway	Negative
NRRL3_06024	D-mannitol	-0.777445	0.777445	0.000239744	storage compounds	PPP	Negative
NRRL3_05826	D-mannitol	-0.75156	0.75156	0.00050412	storage compounds	TCA	Negative
NRRL3_05650	D-mannitol	-0.72886	0.72886	0.000903179	storage compounds	D-galacturonic acid	Negative
NRRL3_05649	D-mannitol	-0.709284	0.709284	0.00143013	storage compounds	D-galacturonic acid	Negative
NRRL3_05547	D-mannitol	-0.601065	0.601065	0.0107127	storage compounds	Leloir	Negative
NRRL3_05510	D-mannitol	-0.74066	0.74066	0.000671857	storage compounds	Leloir	Negative
NRRL3_05302	D-mannitol	0.578989	0.578989	0.0148773	storage compounds	TCA;Glyoxylate cycle	Positive
NRRL3_05100	D-mannitol	0.661661	0.661661	0.00381664	storage compounds	Glycolysis;Mannose;the oxidoreductive pathway	Positive
NRRL3_08604	D-mannitol	-0.667102	0.667102	0.00344105	storage compounds	L-rhamnose	Negative
NRRL3_08407	D-mannitol	-0.633612	0.633612	0.00631651	storage compounds	PCP	Negative
NRRL3_08012	D-mannitol	-0.598124	0.598124	0.0112067	storage compounds	non-phosphorylated DeLey-Doudoroff pathway	Negative
NRRL3_07819	D-mannitol	-0.72411	0.72411	0.00101319	storage compounds	Glycolysis	Negative
NRRL3_07795	D-mannitol	-0.603119	0.603119	0.0103783	storage compounds	TCA;Glyoxylate cycle	Negative
NRRL3_03516	D-mannitol	-0.69665	0.69665	0.00188835	storage compounds	TCA;Glyoxylate cycle	Negative
NRRL3_08886	D-mannitol	-0.719964	0.719964	0.00111808	storage compounds	TCA;Glyoxylate cycle	Negative
NRRL3_08839	D-mannitol	-0.662668	0.662668	0.00374469	storage compounds	non-phosphorylated DeLey-Doudoroff pathway	Negative
NRRL3_08838	D-mannitol	-0.584221	0.584221	0.013791	storage compounds	Glycolysis	Negative
NRRL3_08837	D-mannitol	-0.706243	0.706243	0.001531	storage compounds	L-rhamnose	Negative
NRRL3_08821	D-mannitol	-0.576481	0.576481	0.0154213	storage compounds	PCP	Negative
NRRL3_11685	D-mannitol	0.745713	0.745713	0.00058912	storage compounds	Glycerol	Positive
NRRL3_04753	D-mannitol	-0.51268	0.51268	0.0353482	storage compounds	Mannose	Negative
NRRL3_04875	D-mannitol	0.74398	0.74398	0.000616487	storage compounds	Glyoxylate cycle	Positive
NRRL3_04970	D-mannitol	0.605791	0.605791	0.00995563	storage compounds	TCA;Glyoxylate cycle	Positive
NRRL3_05038	D-mannitol	-0.640738	0.640738	0.00558301	storage compounds	PCP;the oxidoreductive pathway	Negative
NRRL3_10908	D-mannitol	0.553639	0.553639	0.0211292	storage compounds	Glycolysis	Positive
NRRL3_11113	D-mannitol	-0.629134	0.629134	0.00681576	storage compounds	TCA	Negative
NRRL3_11176	D-mannitol	0.560052	0.560052	0.0193831	storage compounds	TCA	Positive
NRRL3_00279	D-mannitol	0.739715	0.739715	0.000688365	storage compounds	PPP	Positive
NRRL3_00319	D-mannitol	-0.714176	0.714176	0.00127931	storage compounds	PCP	Negative
NRRL3_09880	D-mannitol	-0.507476	0.507476	0.037579	storage compounds	PCP	Negative
NRRL3_03333	D-mannitol	-0.745436	0.745436	0.000593434	storage compounds	L-rhamnose	Negative
NRRL3_03123	D-mannitol	-0.567283	0.567283	0.0175517	storage compounds	non-phosphorylated DeLey-Doudoroff pathway	Negative
NRRL3_03068	D-mannitol	0.588729	0.588729	0.0129063	storage compounds	Glycolysis;Mannose	Positive
NRRL3_02929	D-mannitol	0.536049	0.536049	0.0265515	storage compounds	Leloir	Positive
NRRL3_01495	D-mannitol	-0.673848	0.673848	0.00301773	storage compounds	L-rhamnose	Negative
NRRL3_01494	D-mannitol	-0.589761	0.589761	0.0127102	storage compounds	L-rhamnose	Negative
NRRL3_01493	D-mannitol	-0.581919	0.581919	0.0142609	storage compounds	L-rhamnose	Negative
NRRL3_00895	D-mannitol	-0.682008	0.682008	0.00256333	storage compounds	PPP	Negative
NRRL3_00896	D-mannitol	-0.779265	0.779265	0.000226725	storage compounds	PCP	Negative
NRRL3_00966	D-mannitol	-0.516921	0.516921	0.0336062	storage compounds	TCA	Negative
NRRL3_00968	D-mannitol	-0.565173	0.565173	0.0180716	storage compounds	PPP	Negative
NRRL3_01127	D-mannitol	-0.605377	0.605377	0.0100201	storage compounds	non-phosphorylated DeLey-Doudoroff pathway;Glycerol	Negative
NRRL3_03733	D-mannitol	-0.619731	0.619731	0.00796718	storage compounds	Glyoxylate cycle	Negative
NRRL3_03739	D-mannitol	-0.677936	0.677936	0.00278252	storage compounds	TCA;Glyoxylate cycle	Negative
NRRL3_07282	D-mannitol	-0.547666	0.547666	0.0228636	storage compounds	PCP;the oxidoreductive pathway	Negative
NRRL3_07271	D-mannitol	0.539717	0.539717	0.0253406	storage compounds	Glycolysis	Positive
NRRL3_07072	D-mannitol	0.639119	0.639119	0.00574335	storage compounds	Glycolysis	Positive
NRRL3_06930	D-mannitol	-0.542763	0.542763	0.024368	storage compounds	D-galacturonic acid	Negative
NRRL3_06849	D-mannitol	0.637675	0.637675	0.00588937	storage compounds	Glycolysis	Positive
NRRL3_06773	D-mannitol	-0.61451	0.61451	0.00867081	storage compounds	TCA	Negative
NRRL3_06411	D-mannitol	0.558475	0.558475	0.0198017	storage compounds	non-phosphorylated DeLey-Doudoroff pathway	Positive
NRRL3_10297	D-mannitol	0.619373	0.619373	0.00801399	storage compounds	Glycolysis	Positive
NRRL3_10522	D-mannitol	-0.694053	0.694053	0.00199605	storage compounds	non-phosphorylated DeLey-Doudoroff pathway	Negative
NRRL3_10666	D-mannitol	0.581108	0.581108	0.0144295	storage compounds	Glycolysis	Positive
NRRL3_10706	D-mannitol	0.508569	0.508569	0.0371017	storage compounds	TCA	Positive

## Sheet: A. nidulans
Supplementary Table 7. Correlation between the abundance of metabolites and sugar metabolism-related genes in A. nidulans (used for Fig. 5 ).
GeneID	metabolite	Pcor	Pcor_abs	Pvalue	Pathway_based_metabolites	Pathway_sugar_model	Label
AN3524	D-galactose	0.563869	0.563869	0.00219014	galactose	non-phosphorylated DeLey-Doudoroff pathway	Positive
AN7193	D-galactose	-0.59159	0.59159	0.00115355	galactose	PCP;the oxidoreductive pathway;D-galacturonic acid	Negative
AN6398	D-galactose	0.703105	0.703105	4.3097e-05	galactose	Leloir	Positive
AN4727	D-galactose	-0.698842	0.698842	5.01805e-05	galactose	Leloir	Negative
AN4336	D-galactose	0.906494	0.906494	7.52092e-11	galactose	the oxidoreductive pathway	Positive
AN2666	D-galactose	0.842459	0.842459	3.56129e-08	galactose	PCP;the oxidoreductive pathway	Positive
AN2638	D-galactose	0.554238	0.554238	0.00270188	galactose	Glycolysis;Mannose;the oxidoreductive pathway	Positive
AN8036	D-sorbitol	0.553519	0.553519	0.00274389	galactose	PCP;the oxidoreductive pathway	Positive
AN6450	D-sorbitol	-0.512439	0.512439	0.00627871	galactose	PCP;the oxidoreductive pathway	Negative
AN0774	D-sorbitol	0.845389	0.845389	2.86381e-08	galactose	PCP;the oxidoreductive pathway	Positive
AN1679	D-sorbitol	0.565927	0.565927	0.00209232	galactose	PCP;the oxidoreductive pathway	Positive
AN6035	D-galactonic acid	0.567044	0.567044	0.00204081	galacturonic acid	non-phosphorylated DeLey-Doudoroff pathway;D-galacturonic acid;D-gluconate	Positive
AN2859	D-galactonic acid	0.504158	0.504158	0.00733082	galacturonic acid	D-galacturonic acid	Positive
AN6035	D-galacturonic acid	0.880894	0.880894	1.34246e-09	galacturonic acid	non-phosphorylated DeLey-Doudoroff pathway;D-galacturonic acid;D-gluconate	Positive
AN5986	D-galacturonic acid	0.795256	0.795256	7.17669e-07	galacturonic acid	D-galacturonic acid	Positive
AN2859	D-galacturonic acid	0.903571	0.903571	1.08718e-10	galacturonic acid	D-galacturonic acid	Positive
AN2858	D-galacturonic acid	0.917442	0.917442	1.68506e-11	galacturonic acid	D-galacturonic acid	Positive
AN5589	Glycerol	0.500601	0.500601	0.00782637	glycerol	Glycerol	Positive
AN1396	Glycerol	0.580586	0.580586	0.00149797	glycerol	Glycerol	Positive
AN0351	Glycerol	-0.530839	0.530839	0.00438867	glycerol	Glycerol	Negative
AN5563	Glycerol 3-phosphate	0.532834	0.532834	0.00421642	glycerol	Glycerol	Positive
AN5746	D-glucose-6-phosphate	0.516668	0.516668	0.00579254	glycolysis	Glycolysis	Positive
AN5604	D-glucose-6-phosphate	0.500037	0.500037	0.00790734	glycolysis	Glycolysis	Positive
AN1246	D-glucose-6-phosphate	0.579395	0.579395	0.00154011	glycolysis	Glycolysis	Positive
AN2875	D-glucose-6-phosphate	0.619661	0.619661	0.000566831	glycolysis	Glycolysis	Positive
AN6900	Pyruvic acid	0.709609	0.709609	3.39947e-05	glycolysis	Glycolysis	Positive
AN2180	Pyruvic acid	0.553882	0.553882	0.00272261	glycolysis	Glycolysis	Positive
AN5746	D-fructose-6-phosphate	0.688113	0.688113	7.27819e-05	glycolysis/PPP	Glycolysis	Positive
AN8689	D-fructose-6-phosphate	0.518349	0.518349	0.00560835	glycolysis/PPP	Glycolysis;Mannose	Positive
AN8041	D-fructose-6-phosphate	0.642194	0.642194	0.000304605	glycolysis/PPP	Glycolysis	Positive
AN1246	D-fructose-6-phosphate	0.660153	0.660153	0.000179048	glycolysis/PPP	Glycolysis	Positive
AN3059	D-fructose-6-phosphate	0.536126	0.536126	0.00394484	glycolysis/PPP	Glycolysis	Positive
AN2875	D-fructose-6-phosphate	0.603746	0.603746	0.000854882	glycolysis/PPP	Glycolysis	Positive
AN8041	D-gluconic acid	-0.531689	0.531689	0.00431456	glycolysis	Glycolysis	Negative
AN1888	D-gluconic acid	0.550692	0.550692	0.00291454	glycolysis	Glycolysis	Positive
AN3059	D-gluconic acid	-0.690228	0.690228	6.77195e-05	glycolysis	Glycolysis	Negative
AN3641	D-gluconic acid	0.808707	0.808707	3.31919e-07	glycolysis;D-gluconate	D-gluconate	Positive
AN4255	D-glucose	-0.542241	0.542241	0.00347976	glycolysis	Glycolysis	Negative
AN1246	D-glucose	-0.525072	0.525072	0.00492043	glycolysis	Glycolysis	Negative
AN8790	Xylitol	0.844249	0.844249	3.11903e-08	PCP	PCP	Positive
AN7193	Xylitol	0.519175	0.519175	0.00551967	PCP	PCP;the oxidoreductive pathway;D-galacturonic acid	Positive
AN1274	Xylitol	0.865881	0.865881	5.44034e-09	PCP	PCP;the oxidoreductive pathway	Positive
AN10169	Xylitol	0.800591	0.800591	5.32223e-07	PCP	PCP	Positive
AN0942	Xylitol	0.752482	0.752482	5.97415e-06	PCP	PCP;the oxidoreductive pathway	Positive
AN0423	Xylitol	0.845553	0.845553	2.82884e-08	PCP	PCP;the oxidoreductive pathway	Positive
AN9064	Xylitol	0.873315	0.873315	2.78149e-09	PCP	PCP;the oxidoreductive pathway	Positive
AN8790	D-lyxose	0.900603	0.900603	1.56222e-10	PCP alternative?	PCP	Positive
AN7193	D-lyxose	0.632644	0.632644	0.000398668	PCP alternative?	PCP;the oxidoreductive pathway;D-galacturonic acid	Positive
AN1274	D-lyxose	0.775616	0.775616	2.00967e-06	PCP alternative?	PCP;the oxidoreductive pathway	Positive
AN10169	D-lyxose	0.854993	0.854993	1.35698e-08	PCP alternative?	PCP	Positive
AN0942	D-lyxose	0.839252	0.839252	4.49814e-08	PCP alternative?	PCP;the oxidoreductive pathway	Positive
AN0423	D-lyxose	0.725004	0.725004	1.88888e-05	PCP alternative?	PCP;the oxidoreductive pathway	Positive
AN9064	D-lyxose	0.84514	0.84514	2.91787e-08	PCP alternative?	PCP;the oxidoreductive pathway	Positive
AN8790	D-xylose	0.6077	0.6077	0.000773486	PCP	PCP	Positive
AN1274	D-xylose	0.731615	0.731615	1.45012e-05	PCP	PCP;the oxidoreductive pathway	Positive
AN0423	D-xylose	0.793675	0.793675	7.82829e-07	PCP	PCP;the oxidoreductive pathway	Positive
AN9064	D-xylose	0.650468	0.650468	0.000239479	PCP	PCP;the oxidoreductive pathway	Positive
AN8790	D-xylulose	0.644654	0.644654	0.000283789	PCP	PCP	Positive
AN7193	D-xylulose	0.519241	0.519241	0.00551272	PCP	PCP;the oxidoreductive pathway;D-galacturonic acid	Positive
AN10169	D-xylulose	0.705023	0.705023	4.02116e-05	PCP	PCP	Positive
AN0942	D-xylulose	0.677956	0.677956	0.000102052	PCP	PCP;the oxidoreductive pathway	Positive
AN9064	D-xylulose	0.555218	0.555218	0.0026455	PCP	PCP;the oxidoreductive pathway	Positive
AN0593	D-ribulose-5-phosphate	-0.622692	0.622692	0.000522842	PPP	PPP	Negative
AN5672	6-deoxy-D-hexose (rhamnose?)	0.943887	0.943887	1.56123e-13	rhamnose	L-rhamnose;non-phosphorylated DeLey-Doudoroff pathway	Positive
AN4186	6-deoxy-D-hexose (rhamnose?)	0.945905	0.945905	9.98537e-14	rhamnose	L-rhamnose	Positive
AN3740	6-deoxy-D-hexose (rhamnose?)	0.849316	0.849316	2.12337e-08	rhamnose	L-rhamnose	Positive
AN9425	6-deoxy-D-hexose (rhamnose?)	0.864844	0.864844	5.95535e-09	rhamnose	L-rhamnose	Positive
AN5746	Erythritol	0.727406	0.727406	1.71743e-05	storage compounds	Glycolysis	Positive
AN8689	Erythritol	0.570994	0.570994	0.00186731	storage compounds	Glycolysis;Mannose	Positive
AN7890	Erythritol	-0.560195	0.560195	0.00237456	storage compounds	D-gluconate	Negative
AN8041	Erythritol	0.586508	0.586508	0.001303	storage compounds	Glycolysis	Positive
AN8275	Erythritol	0.554922	0.554922	0.00266245	storage compounds	TCA;Glyoxylate cycle	Positive
AN6182	Erythritol	-0.503363	0.503363	0.0074393	storage compounds	Leloir	Negative
AN6717	Erythritol	0.569715	0.569715	0.00192203	storage compounds	TCA;Glyoxylate cycle	Positive
AN1274	Erythritol	-0.509181	0.509181	0.00667639	storage compounds	PCP;the oxidoreductive pathway	Negative
AN1246	Erythritol	0.640327	0.640327	0.00032129	storage compounds	Glycolysis	Positive
AN0443	Erythritol	0.5994	0.5994	0.000952847	storage compounds	the oxidoreductive pathway	Positive
AN10296	Erythritol	0.613068	0.613068	0.000673796	storage compounds	TCA	Positive
AN4336	Erythritol	-0.522627	0.522627	0.00516186	storage compounds	the oxidoreductive pathway	Negative
AN2875	Erythritol	0.659505	0.659505	0.000182625	storage compounds	Glycolysis	Positive
AN2666	Erythritol	-0.614754	0.614754	0.000644904	storage compounds	PCP;the oxidoreductive pathway	Negative
AN3954	Ribitol	0.52527	0.52527	0.00490133	storage compounds	PPP	Positive
AN6037	Ribitol	0.519496	0.519496	0.00548557	storage compounds	Glycolysis	Positive
AN0688	Ribitol	0.587897	0.587897	0.00126059	storage compounds	PPP	Positive
AN2208	Ribitol	0.547494	0.547494	0.00311843	storage compounds	non-phosphorylated DeLey-Doudoroff pathway	Positive
AN2981	Ribitol	0.539358	0.539358	0.00369284	storage compounds	PPP	Positive
AN5746	D-mannitol	0.825327	0.825327	1.17309e-07	storage compounds	Glycolysis	Positive
AN8707	D-mannitol	0.546309	0.546309	0.00319695	storage compounds	TCA	Positive
AN7890	D-mannitol	-0.635689	0.635689	0.000366238	storage compounds	D-gluconate	Negative
AN7905	D-mannitol	-0.768018	0.768018	2.91367e-06	storage compounds	PPP	Negative
AN8041	D-mannitol	0.730417	0.730417	1.52213e-05	storage compounds	Glycolysis	Positive
AN8275	D-mannitol	0.556345	0.556345	0.00258192	storage compounds	TCA;Glyoxylate cycle	Positive
AN4114	D-mannitol	-0.560746	0.560746	0.00234605	storage compounds	PCP;the oxidoreductive pathway	Negative
AN4913	D-mannitol	-0.517469	0.517469	0.00570423	storage compounds	PPP	Negative
AN3805	D-mannitol	0.722462	0.722462	2.08683e-05	storage compounds	TCA;Glyoxylate cycle	Positive
AN6398	D-mannitol	-0.551624	0.551624	0.00285728	storage compounds	Leloir	Negative
AN10783	D-mannitol	-0.539009	0.539009	0.00371937	storage compounds	PPP	Negative
AN4727	D-mannitol	0.6161	0.6161	0.00062261	storage compounds	Leloir	Positive
AN5907	D-mannitol	0.525562	0.525562	0.00487322	storage compounds	PPP	Positive
AN6499	D-mannitol	0.517631	0.517631	0.00568644	storage compounds	TCA;Glyoxylate cycle	Positive
AN6717	D-mannitol	0.500208	0.500208	0.00788273	storage compounds	TCA;Glyoxylate cycle	Positive
AN6792	D-mannitol	-0.54588	0.54588	0.00322582	storage compounds	Glycerol	Negative
AN1246	D-mannitol	0.823078	0.823078	1.3588e-07	storage compounds	Glycolysis	Positive
AN0688	D-mannitol	0.524631	0.524631	0.00496328	storage compounds	PPP	Positive
AN0240	D-mannitol	0.509333	0.509333	0.00665738	storage compounds	PPP	Positive
AN10233	D-mannitol	-0.674735	0.674735	0.000113293	storage compounds	PPP	Negative
AN2295	D-mannitol	0.571217	0.571217	0.00185793	storage compounds	TCA	Positive
AN10296	D-mannitol	0.507041	0.507041	0.00694896	storage compounds	TCA	Positive
AN2440	D-mannitol	0.521107	0.521107	0.00531695	storage compounds	PPP	Positive
AN4336	D-mannitol	-0.862547	0.862547	7.25656e-09	storage compounds	the oxidoreductive pathway	Negative
AN2999	D-mannitol	0.503826	0.503826	0.00737603	storage compounds	TCA	Positive
AN2875	D-mannitol	0.671318	0.671318	0.000126399	storage compounds	Glycolysis	Positive
AN2666	D-mannitol	-0.8281	0.8281	9.75859e-08	storage compounds	PCP;the oxidoreductive pathway	Negative
AN2638	D-mannitol	-0.567	0.567	0.00204283	storage compounds	Glycolysis;Mannose;the oxidoreductive pathway	Negative
AN8755	Citric acid	0.565765	0.565765	0.00209989	TCA	Glyoxylate cycle	Positive
AN4462	Citric acid	0.592649	0.592649	0.00112437	TCA	TCA;Glyoxylate cycle	Positive

## Sheet: P. subrubescens
Supplementary Table 7. Correlation between the abundance of metabolites and sugar metabolism-related genes in P. subrubescens (used for Supplementary Fig. S5 ).
GeneID	metabolite	Pcor	Pcor_abs	Pvalue	Pathway_based_metabolites	Pathway_sugar_model	Label
Pensub1|10681	D-galactose	0.844156	0.844156	3.14067e-08	galactose	Leloir	Positive
Pensub1|11913	D-galactose	-0.518936	0.518936	0.00554525	galactose	non-phosphorylated DeLey-Doudoroff pathway	Negative
Pensub1|293	D-galactose	0.556985	0.556985	0.00254645	galactose	PCP;the oxidoreductive pathway	Positive
Pensub1|412	D-galactose	0.532936	0.532936	0.00420781	galactose	the oxidoreductive pathway	Positive
Pensub1|7732	D-galactose	0.893896	0.893896	3.40391e-10	galactose	Leloir	Positive
Pensub1|7933	D-galactose	-0.600797	0.600797	0.000920364	galactose	Leloir	Negative
Pensub1|8816	D-galactose	-0.548682	0.548682	0.00304126	galactose	Leloir	Negative
Pensub1|10681	Galactitol	0.842472	0.842472	3.55788e-08	galactose	Leloir	Positive
Pensub1|11913	Galactitol	-0.511309	0.511309	0.00641433	galactose	non-phosphorylated DeLey-Doudoroff pathway	Negative
Pensub1|1687	Galactitol	-0.683009	0.683009	8.63974e-05	galactose	Leloir	Negative
Pensub1|293	Galactitol	0.789788	0.789788	9.6629e-07	galactose	PCP;the oxidoreductive pathway	Positive
Pensub1|3303	Galactitol	0.521976	0.521976	0.00522781	galactose	Glycolysis;Mannose;the oxidoreductive pathway	Positive
Pensub1|412	Galactitol	0.724755	0.724755	1.90753e-05	galactose	the oxidoreductive pathway	Positive
Pensub1|4673	Galactitol	0.520287	0.520287	0.0054022	galactose	non-phosphorylated DeLey-Doudoroff pathway	Positive
Pensub1|5905	Galactitol	0.526451	0.526451	0.00478852	galactose	PCP;the oxidoreductive pathway	Positive
Pensub1|7732	Galactitol	0.910392	0.910392	4.51364e-11	galactose	Leloir	Positive
Pensub1|7933	Galactitol	-0.626853	0.626853	0.000467338	galactose	Leloir	Negative
Pensub1|8816	Galactitol	-0.591297	0.591297	0.00116174	galactose	Leloir	Negative
Pensub1|11050	Galactonic acid	0.79714	0.79714	6.46408e-07	galacturonic acid	non-phosphorylated DeLey-Doudoroff pathway;D-galacturonic acid;D-gluconate	Positive
Pensub1|12943	Galactonic acid	0.583454	0.583454	0.00140061	galacturonic acid	D-galacturonic acid;Glycerol	Positive
Pensub1|8699	Galactonic acid	0.770234	0.770234	2.61827e-06	galacturonic acid	D-galacturonic acid	Positive
Pensub1|8700	Galactonic acid	0.738088	0.738088	1.11113e-05	galacturonic acid	D-galacturonic acid	Positive
Pensub1|11050	D-galacturonic acid	0.837984	0.837984	4.92675e-08	galacturonic acid	non-phosphorylated DeLey-Doudoroff pathway;D-galacturonic acid;D-gluconate	Positive
Pensub1|12943	D-galacturonic acid	0.671492	0.671492	0.000125702	galacturonic acid	D-galacturonic acid;Glycerol	Positive
Pensub1|8699	D-galacturonic acid	0.878534	0.878534	1.69298e-09	galacturonic acid	D-galacturonic acid	Positive
Pensub1|8700	D-galacturonic acid	0.825672	0.825672	1.14677e-07	galacturonic acid	D-galacturonic acid	Positive
Pensub1|12943	Glyceric acid	0.508828	0.508828	0.00672068	glycerol	D-galacturonic acid;Glycerol	Positive
Pensub1|1605	Glyceric acid	0.678549	0.678549	0.000100093	glycerol	Glycerol	Positive
Pensub1|9502	Glyceric acid	0.739953	0.739953	1.02761e-05	glycerol	Glycerol	Positive
Pensub1|1466	Glycerol	0.533635	0.533635	0.00414898	glycerol	Glycerol	Positive
Pensub1|1605	Glycerol	0.584466	0.584466	0.00136759	glycerol	Glycerol	Positive
Pensub1|1720	Glycerol	-0.509603	0.509603	0.00662369	glycerol	Glycerol	Negative
Pensub1|3539	Glycerol	-0.654679	0.654679	0.000211297	glycerol	Glycerol	Negative
Pensub1|4025	Glycerol	-0.663221	0.663221	0.000162943	glycerol	non-phosphorylated DeLey-Doudoroff pathway;Glycerol	Negative
Pensub1|7456	Glycerol	0.780979	0.780979	1.53291e-06	glycerol	Glycerol	Positive
Pensub1|8963	Glycerol	0.651222	0.651222	0.0002342	glycerol	Glycerol	Positive
Pensub1|12943	Glycerol 3-phosphate	0.607107	0.607107	0.00078524	glycerol	D-galacturonic acid;Glycerol	Positive
Pensub1|3539	Glycerol 3-phosphate	0.52957	0.52957	0.00450127	glycerol	Glycerol	Positive
Pensub1|4025	Glycerol 3-phosphate	0.558847	0.558847	0.00244545	glycerol	non-phosphorylated DeLey-Doudoroff pathway;Glycerol	Positive
Pensub1|4633	Glycerol 3-phosphate	0.549961	0.549961	0.00296005	glycerol	Glycerol	Positive
Pensub1|9502	Glycerol 3-phosphate	0.563425	0.563425	0.00221174	glycerol	Glycerol	Positive
Pensub1|9938	D-gluconic acid	0.740464	0.740464	1.00575e-05	glycolysis	Glycolysis	Positive
Pensub1|11050	D-gluconic acid	0.719476	0.719476	2.3428e-05	glycolysis	non-phosphorylated DeLey-Doudoroff pathway;D-galacturonic acid;D-gluconate	Positive
Pensub1|8999	D-gluconic acid	0.502412	0.502412	0.00757071	glycolysis;D-gluconate	D-gluconate	Positive
Pensub1|1578	Pyruvic acid	0.580264	0.580264	0.00150928	glycolysis	Glycolysis	Positive
Pensub1|8799	Pyruvic acid	0.517421	0.517421	0.00570944	glycolysis	Glycolysis	Positive
Pensub1|10471	D-fructose-6-phosphate	-0.519277	0.519277	0.00550887	glycolysis/PPP	Glycolysis;Mannose;the oxidoreductive pathway	Negative
Pensub1|14035	D-fructose-6-phosphate	0.568398	0.568398	0.00197984	glycolysis/PPP	Glycolysis	Positive
Pensub1|10585	D-glucose	-0.604872	0.604872	0.000830988	glycolysis	Glycolysis	Negative
Pensub1|3303	D-mannose	0.642988	0.642988	0.000297747	mannose	Glycolysis;Mannose;the oxidoreductive pathway	Positive
Pensub1|3324	D-mannose	0.604044	0.604044	0.000848512	mannose	Mannose	Positive
Pensub1|10488	Xylitol	0.713363	0.713363	2.95585e-05	PCP	PCP	Positive
Pensub1|12348	Xylitol	0.699914	0.699914	4.83084e-05	PCP	PCP;the oxidoreductive pathway	Positive
Pensub1|1882	Xylitol	0.742372	0.742372	9.27648e-06	PCP	PCP;the oxidoreductive pathway	Positive
Pensub1|2286	Xylitol	0.750391	0.750391	6.5544e-06	PCP	PCP;the oxidoreductive pathway;Glycerol	Positive
Pensub1|2336	Xylitol	0.606108	0.606108	0.000805402	PCP	PCP	Positive
Pensub1|2556	Xylitol	0.773824	0.773824	2.19649e-06	PCP	PCP	Positive
Pensub1|5271	Xylitol	0.53088	0.53088	0.00438504	PCP	PCP;the oxidoreductive pathway	Positive
Pensub1|10488	Arabitol	0.778403	0.778403	1.74747e-06	PCP	PCP	Positive
Pensub1|12348	Arabitol	0.608201	0.608201	0.000763668	PCP	PCP;the oxidoreductive pathway	Positive
Pensub1|1882	Arabitol	0.832098	0.832098	7.44087e-08	PCP	PCP;the oxidoreductive pathway	Positive
Pensub1|2336	Arabitol	0.682843	0.682843	8.68772e-05	PCP	PCP	Positive
Pensub1|2556	Arabitol	0.879808	0.879808	1.49462e-09	PCP	PCP	Positive
Pensub1|514	Arabitol	0.819173	0.819173	1.74533e-07	PCP	PCP;the oxidoreductive pathway;D-galacturonic acid	Positive
Pensub1|5271	Arabitol	0.721818	0.721818	2.13984e-05	PCP	PCP;the oxidoreductive pathway	Positive
Pensub1|10488	D-lyxose	0.718342	0.718342	2.44713e-05	PCP?	PCP	Positive
Pensub1|12348	D-lyxose	0.512332	0.512332	0.00629145	PCP?	PCP;the oxidoreductive pathway	Positive
Pensub1|1882	D-lyxose	0.738059	0.738059	1.1125e-05	PCP?	PCP;the oxidoreductive pathway	Positive
Pensub1|2336	D-lyxose	0.595319	0.595319	0.00105359	PCP?	PCP	Positive
Pensub1|2556	D-lyxose	0.798421	0.798421	6.01681e-07	PCP?	PCP	Positive
Pensub1|514	D-lyxose	0.75733	0.75733	4.80199e-06	PCP?	PCP;the oxidoreductive pathway;D-galacturonic acid	Positive
Pensub1|5271	D-lyxose	0.610978	0.610978	0.000711199	PCP?	PCP;the oxidoreductive pathway	Positive
Pensub1|10488	D-xylose	0.546483	0.546483	0.00318536	PCP	PCP	Positive
Pensub1|1882	D-xylose	0.60232	0.60232	0.000886017	PCP	PCP;the oxidoreductive pathway	Positive
Pensub1|2150	D-xylose	-0.516706	0.516706	0.00578843	PCP	PCP	Negative
Pensub1|2556	D-xylose	0.638891	0.638891	0.000334658	PCP	PCP	Positive
Pensub1|514	D-xylose	0.782616	0.782616	1.40921e-06	PCP	PCP;the oxidoreductive pathway;D-galacturonic acid	Positive
Pensub1|5271	D-xylose	0.504794	0.504794	0.00724509	PCP	PCP;the oxidoreductive pathway	Positive
Pensub1|5905	D-xylose	0.676435	0.676435	0.000107231	PCP	PCP;the oxidoreductive pathway	Positive
Pensub1|10375	6-deoxy-D-hexose (rhamnose?)	0.793596	0.793596	7.86223e-07	rhamnose	L-rhamnose	Positive
Pensub1|11772	6-deoxy-D-hexose (rhamnose?)	0.853984	0.853984	1.47132e-08	rhamnose	L-rhamnose	Positive
Pensub1|9010	6-deoxy-D-hexose (rhamnose?)	0.759074	0.759074	4.43383e-06	rhamnose	L-rhamnose	Positive
Pensub1|9011	6-deoxy-D-hexose (rhamnose?)	0.850466	0.850466	1.94212e-08	rhamnose	L-rhamnose	Positive
Pensub1|10488	Ribitol	0.541247	0.541247	0.00355202	storage compounds	PCP	Positive
Pensub1|11339	Ribitol	0.538914	0.538914	0.00372659	storage compounds	Leloir	Positive
Pensub1|12348	Ribitol	0.571925	0.571925	0.00182834	storage compounds	PCP;the oxidoreductive pathway	Positive
Pensub1|1882	Ribitol	0.541911	0.541911	0.00350357	storage compounds	PCP;the oxidoreductive pathway	Positive
Pensub1|2286	Ribitol	0.650498	0.650498	0.000239266	storage compounds	PCP;the oxidoreductive pathway;Glycerol	Positive
Pensub1|2336	Ribitol	0.530927	0.530927	0.00438092	storage compounds	PCP	Positive
Pensub1|2556	Ribitol	0.571451	0.571451	0.0018481	storage compounds	PCP	Positive
Pensub1|6964	Ribitol	0.536987	0.536987	0.00387636	storage compounds	Leloir	Positive
Pensub1|7933	Ribitol	0.50493	0.50493	0.00722694	storage compounds	Leloir	Positive
Pensub1|8483	Ribitol	0.651885	0.651885	0.000229643	storage compounds	PPP	Positive
Pensub1|10488	D-threitol	0.7351	0.7351	1.25763e-05	storage compounds	PCP	Positive
Pensub1|11052	D-threitol	0.520412	0.520412	0.0053891	storage compounds	Glycolysis	Positive
Pensub1|12348	D-threitol	0.639689	0.639689	0.000327173	storage compounds	PCP;the oxidoreductive pathway	Positive
Pensub1|1882	D-threitol	0.732064	0.732064	1.42396e-05	storage compounds	PCP;the oxidoreductive pathway	Positive
Pensub1|2286	D-threitol	0.621499	0.621499	0.000539793	storage compounds	PCP;the oxidoreductive pathway;Glycerol	Positive
Pensub1|2556	D-threitol	0.70566	0.70566	3.9291e-05	storage compounds	PCP	Positive
Pensub1|3423	D-threitol	0.602852	0.602852	0.00087429	storage compounds	PPP	Positive
Pensub1|6430	D-threitol	0.560149	0.560149	0.00237694	storage compounds	PPP	Positive
Pensub1|6964	D-threitol	0.715978	0.715978	2.67804e-05	storage compounds	Leloir	Positive
Pensub1|7933	D-threitol	0.709154	0.709154	3.45707e-05	storage compounds	Leloir	Positive
Pensub1|8051	D-threitol	0.552775	0.552775	0.00278792	storage compounds	PPP	Positive
Pensub1|8483	D-threitol	0.749358	0.749358	6.85938e-06	storage compounds	PPP	Positive
Pensub1|9250	D-threitol	0.554488	0.554488	0.0026874	storage compounds	TCA;Glyoxylate cycle	Positive
Pensub1|9337	D-threitol	0.514241	0.514241	0.00606758	storage compounds	PPP	Positive
Pensub1|10488	Erythritol	0.56318	0.56318	0.00222373	storage compounds	PCP	Positive
Pensub1|12348	Erythritol	0.519022	0.519022	0.00553609	storage compounds	PCP;the oxidoreductive pathway	Positive
Pensub1|1882	Erythritol	0.521521	0.521521	0.00527428	storage compounds	PCP;the oxidoreductive pathway	Positive
Pensub1|2286	Erythritol	0.581358	0.581358	0.00147122	storage compounds	PCP;the oxidoreductive pathway;Glycerol	Positive
Pensub1|3303	Erythritol	-0.617167	0.617167	0.000605405	storage compounds	Glycolysis;Mannose;the oxidoreductive pathway	Negative
Pensub1|7933	Erythritol	0.512134	0.512134	0.0063151	storage compounds	Leloir	Positive
Pensub1|8483	Erythritol	0.591493	0.591493	0.00115628	storage compounds	PPP	Positive
Pensub1|10313	Citric acid	-0.511594	0.511594	0.00637996	TCA	TCA;Glyoxylate cycle	Negative
Pensub1|12923	Citric acid	0.707331	0.707331	3.69661e-05	TCA	TCA;Glyoxylate cycle	Positive
Pensub1|164	Citric acid	0.684454	0.684454	8.233e-05	TCA	TCA;Glyoxylate cycle	Positive
Pensub1|2200	Citric acid	0.704038	0.704038	4.16712e-05	TCA	TCA;Glyoxylate cycle	Positive
Pensub1|3427	Citric acid	-0.513107	0.513107	0.0061997	TCA	TCA	Negative
Pensub1|4739	Citric acid	0.573728	0.573728	0.00175481	TCA	TCA;Glyoxylate cycle	Positive
Pensub1|5245	Citric acid	-0.504734	0.504734	0.00725313	TCA	TCA;Glyoxylate cycle	Negative
Pensub1|720	Citric acid	0.513351	0.513351	0.00617109	TCA	TCA;Glyoxylate cycle	Positive
Pensub1|10017	D-malic acid	0.624947	0.624947	0.000492081	TCA	TCA;Glyoxylate cycle	Positive
Pensub1|12375	D-malic acid	0.539238	0.539238	0.00370198	TCA	TCA	Positive
Pensub1|13585	D-malic acid	0.69013	0.69013	6.79489e-05	TCA	TCA;Glyoxylate cycle	Positive
Pensub1|6919	D-malic acid	0.552503	0.552503	0.00280417	TCA	TCA	Positive
Pensub1|7776	D-malic acid	0.532723	0.532723	0.00422585	TCA	TCA;Glyoxylate cycle	Positive
Pensub1|8195	D-malic acid	0.648837	0.648837	0.000251246	TCA	TCA	Positive
Pensub1|8505	D-malic acid	0.622555	0.622555	0.000524766	TCA	TCA	Positive
Pensub1|854	D-malic acid	0.502513	0.502513	0.00755663	TCA	TCA	Positive
Pensub1|9250	D-malic acid	0.524713	0.524713	0.0049553	TCA	TCA;Glyoxylate cycle	Positive
Pensub1|10017	Fumaric acid	0.620583	0.620583	0.000553117	TCA	TCA;Glyoxylate cycle	Positive
Pensub1|12375	Fumaric acid	0.535609	0.535609	0.00398651	TCA	TCA	Positive
Pensub1|13585	Fumaric acid	0.674962	0.674962	0.000112468	TCA	TCA;Glyoxylate cycle	Positive
Pensub1|6919	Fumaric acid	0.510849	0.510849	0.00647025	TCA	TCA	Positive
Pensub1|8195	Fumaric acid	0.64532	0.64532	0.000278375	TCA	TCA	Positive
Pensub1|8505	Fumaric acid	0.596737	0.596737	0.00101758	TCA	TCA	Positive
Pensub1|9250	Fumaric acid	0.527663	0.527663	0.00467512	TCA	TCA;Glyoxylate cycle	Positive

## Sheet: T. reesei
Supplementary Table 7. Correlation between the abundance of metabolites and sugar metabolism-related genes in T. reesei (used for Supplementary Fig. S5 ).
GeneID	metabolite	Pcor	Pcor_abs	Pvalue	Pathway_based_metabolites	Pathway_sugar_model	Label
TrA0849C	D-galactose	-0.574278	0.574278	0.00215471	galactose	Leloir	Negative
TrA1515W	D-galactose	-0.505666	0.505666	0.00840559	galactose	Leloir	Negative
TrB0958W	D-galactose	-0.553029	0.553029	0.0033871	galactose	Leloir	Negative
TrD0241W	D-galactose	0.580596	0.580596	0.00187253	galactose	non-phosphorylated DeLey-Doudoroff pathway	Positive
TrD1127W	D-galactose	0.745296	0.745296	1.25114e-05	galactose	non-phosphorylated DeLey-Doudoroff pathway;Glycerol	Positive
TrA0849C	Galactitol	-0.50338	0.50338	0.00875498	galactose	Leloir	Negative
TrB0958W	Galactitol	-0.60972	0.60972	0.000943659	galactose	Leloir	Negative
TrD1127W	Galactitol	0.664671	0.664671	0.000212405	galactose	non-phosphorylated DeLey-Doudoroff pathway;Glycerol	Positive
TrA0415C	D-galacturonic acid	0.743034	0.743034	1.37339e-05	galacturonic acid	D-galacturonic acid	Positive
TrA0417W	D-galacturonic acid	0.703507	0.703507	6.09012e-05	galacturonic acid	D-galacturonic acid	Positive
TrG0588C	D-galacturonic acid	0.665678	0.665678	0.000206098	galacturonic acid	non-phosphorylated DeLey-Doudoroff pathway;D-galacturonic acid;D-gluconate	Positive
TrD0992C	Glyceric acid	0.818833	0.818833	3.16736e-07	glycerol	Glycerol	Positive
TrD0996W	Glyceric acid	0.563154	0.563154	0.00274058	glycerol	Glycerol	Positive
TrE0980W	Glyceric acid	0.738629	0.738629	1.64229e-05	glycerol	PCP;the oxidoreductive pathway;Glycerol	Positive
TrE1088W	Glyceric acid	0.521008	0.521008	0.00634978	glycerol	Glycerol	Positive
TrF0018W	Glycerol	0.607325	0.607325	0.00100086	glycerol	Glycerol	Positive
TrG1000W	Glycerol	0.636099	0.636099	0.000477878	glycerol	Glycerol	Positive
TrA0489W	Dihydroxyacetone phosphate	-0.635353	0.635353	0.000487583	glycerol	non-phosphorylated DeLey-Doudoroff pathway;Glycerol	Negative
TrA1660W	Dihydroxyacetone phosphate	0.604273	0.604273	0.00107806	glycerol	Glycerol	Positive
TrD0996W	Dihydroxyacetone phosphate	-0.695528	0.695528	7.99533e-05	glycerol	Glycerol	Negative
TrD1127W	Dihydroxyacetone phosphate	-0.618438	0.618438	0.000758682	glycerol	non-phosphorylated DeLey-Doudoroff pathway;Glycerol	Negative
TrF0018W	Dihydroxyacetone phosphate	0.799225	0.799225	9.75363e-07	glycerol	Glycerol	Positive
TrG1000W	Dihydroxyacetone phosphate	0.717017	0.717017	3.76316e-05	glycerol	Glycerol	Positive
TrD0992C	DL-glyceraldehyde	0.770493	0.770493	4.13438e-06	glycerol	Glycerol	Positive
TrD0996W	DL-glyceraldehyde	0.589919	0.589919	0.00151422	glycerol	Glycerol	Positive
TrE0980W	DL-glyceraldehyde	0.6985	0.6985	7.23165e-05	glycerol	PCP;the oxidoreductive pathway;Glycerol	Positive
TrC0785W	D-gluconic acid	-0.516738	0.516738	0.00687407	glycolysis	Glycolysis;Mannose;the oxidoreductive pathway	Negative
TrG0506C	D-gluconic acid	0.685702	0.685702	0.000110512	glycolysis	Glycolysis	Positive
TrA2045C	D-gluconic acid	0.557307	0.557307	0.00309965	glycolysis;D-gluconate	D-gluconate	Positive
TrB0270C	D-gluconic acid	0.597353	0.597353	0.00127245	glycolysis	non-phosphorylated DeLey-Doudoroff pathway;D-gluconate	Positive
TrG0588C	D-gluconic acid	0.783113	0.783113	2.25127e-06	glycolysis	non-phosphorylated DeLey-Doudoroff pathway;D-galacturonic acid;D-gluconate	Positive
TrC1246C	Pyruvic acid	0.583203	0.583203	0.00176566	glycolysis	Glycolysis	Positive
TrG0506C	Pyruvic acid	0.645308	0.645308	0.000371282	glycolysis	Glycolysis	Positive
TrA1058C	D-fructose-6-phosphate	0.640192	0.640192	0.000427592	glycolysis/PPP	Glycolysis	Positive
TrB0153C	D-fructose-6-phosphate	0.578616	0.578616	0.00195733	glycolysis/PPP	Glycolysis	Positive
TrB0353C	D-fructose-6-phosphate	0.531058	0.531058	0.00524703	glycolysis/PPP	Glycolysis	Positive
TrB0981C	D-fructose-6-phosphate	0.629294	0.629294	0.000572933	glycolysis/PPP	Glycolysis	Positive
TrD0726C	D-fructose-6-phosphate	0.614828	0.614828	0.00083106	glycolysis/PPP	Glycolysis	Positive
TrD0955W	D-fructose-6-phosphate	0.662827	0.662827	0.000224388	glycolysis/PPP	Glycolysis	Positive
TrE0248W	D-fructose-6-phosphate	0.553914	0.553914	0.00332582	glycolysis/PPP	Glycolysis	Positive
TrE0998W	D-fructose-6-phosphate	0.678178	0.678178	0.000140449	glycolysis/PPP	Glycolysis	Positive
TrF0890C	D-fructose-6-phosphate	0.616167	0.616167	0.000803546	glycolysis/PPP	Glycolysis	Positive
TrG0068W	D-fructose-6-phosphate	0.570982	0.570982	0.00231593	glycolysis/PPP	Glycolysis	Positive
TrA1163C	D-fructose-6-phosphate	0.528305	0.528305	0.00553161	glycolysis/PPP	PPP	Positive
TrA1757W	D-fructose-6-phosphate	0.728068	0.728068	2.48659e-05	glycolysis/PPP	PPP	Positive
TrA2108W	D-fructose-6-phosphate	-0.508568	0.508568	0.00797903	glycolysis/PPP	PPP	Negative
TrB0776C	D-fructose-6-phosphate	0.565607	0.565607	0.00260087	glycolysis/PPP	PPP	Positive
TrC0592C	D-fructose-6-phosphate	0.677286	0.677286	0.00014443	glycolysis/PPP	PPP	Positive
TrA1058C	D-glucose	0.664892	0.664892	0.000211003	glycolysis	Glycolysis	Positive
TrB0353C	D-glucose	0.556089	0.556089	0.00317929	glycolysis	Glycolysis	Positive
TrB0981C	D-glucose	0.684868	0.684868	0.000113526	glycolysis	Glycolysis	Positive
TrB1376W	D-glucose	-0.724734	0.724734	2.82349e-05	glycolysis	Glycolysis	Negative
TrD0423W	D-glucose	0.802962	0.802962	7.94805e-07	glycolysis	Glycolysis;Mannose	Positive
TrD0726C	D-glucose	0.53909	0.53909	0.00448625	glycolysis	Glycolysis	Positive
TrD0955W	D-glucose	0.630528	0.630528	0.000554574	glycolysis	Glycolysis	Positive
TrE0248W	D-glucose	0.633582	0.633582	0.000511303	glycolysis	Glycolysis	Positive
TrE0998W	D-glucose	0.65027	0.65027	0.000322952	glycolysis	Glycolysis	Positive
TrF0890C	D-glucose	0.586076	0.586076	0.00165404	glycolysis	Glycolysis	Positive
TrG0068W	D-glucose	0.561923	0.561923	0.00281307	glycolysis	Glycolysis	Positive
TrA1058C	D-glucose-6-phosphate	0.793621	0.793621	1.31554e-06	glycolysis	Glycolysis	Positive
TrA1163C	D-glucose-6-phosphate	0.506502	0.506502	0.00828082	glycolysis	PPP	Positive
TrA1757W	D-glucose-6-phosphate	0.555908	0.555908	0.00319126	glycolysis	PPP	Positive
TrA2108W	D-glucose-6-phosphate	-0.675902	0.675902	0.000150807	glycolysis	PPP	Negative
TrB0153C	D-glucose-6-phosphate	0.592451	0.592451	0.00142776	glycolysis	Glycolysis	Positive
TrB0353C	D-glucose-6-phosphate	0.669503	0.669503	0.000183625	glycolysis	Glycolysis	Positive
TrB0776C	D-glucose-6-phosphate	0.716581	0.716581	3.82382e-05	glycolysis	PPP	Positive
TrB0981C	D-glucose-6-phosphate	0.765894	0.765894	5.11148e-06	glycolysis	Glycolysis	Positive
TrB1376W	D-glucose-6-phosphate	-0.579631	0.579631	0.00191343	glycolysis	Glycolysis	Negative
TrC0592C	D-glucose-6-phosphate	0.704479	0.704479	5.88788e-05	glycolysis	PPP	Positive
TrD0423W	D-glucose-6-phosphate	0.636003	0.636003	0.00047912	glycolysis	Glycolysis;Mannose	Positive
TrD0726C	D-glucose-6-phosphate	0.662157	0.662157	0.000228886	glycolysis	Glycolysis	Positive
TrD0955W	D-glucose-6-phosphate	0.778508	0.778508	2.82304e-06	glycolysis	Glycolysis	Positive
TrE0935C	D-glucose-6-phosphate	0.586479	0.586479	0.00163888	glycolysis	PPP	Positive
TrE0998W	D-glucose-6-phosphate	0.812459	0.812459	4.63077e-07	glycolysis	Glycolysis	Positive
TrF0087W	D-glucose-6-phosphate	-0.632564	0.632564	0.000525387	glycolysis	PPP	Negative
TrF0890C	D-glucose-6-phosphate	0.600496	0.600496	0.00118069	glycolysis	Glycolysis	Positive
TrB0270C	D-mannose	-0.607674	0.607674	0.000992341	mannose	non-phosphorylated DeLey-Doudoroff pathway;D-gluconate	Negative
TrC1246C	D-mannose	-0.51572	0.51572	0.00700436	mannose	Glycolysis	Negative
TrA2012W	Xylitol	0.752255	0.752255	9.33546e-06	PCP	PCP;the oxidoreductive pathway	Positive
TrA2041C	Xylitol	0.570412	0.570412	0.00234483	PCP	PCP;the oxidoreductive pathway;D-galacturonic acid	Positive
TrB0496C	Xylitol	0.745192	0.745192	1.25658e-05	PCP	PCP;the oxidoreductive pathway	Positive
TrB1604C	Xylitol	0.736899	0.736899	1.76004e-05	PCP	PCP;the oxidoreductive pathway	Positive
TrC1351C	Xylitol	-0.745002	0.745002	1.26645e-05	PCP	PCP;the oxidoreductive pathway	Negative
TrD0701C	Xylitol	0.899449	0.899449	4.18457e-10	PCP	PCP	Positive
TrA0483W	Arabitol	0.686168	0.686168	0.00010886	PCP	PCP	Positive
TrA2012W	Arabitol	-0.523484	0.523484	0.00606152	PCP	PCP;the oxidoreductive pathway	Negative
TrB0496C	Arabitol	0.531842	0.531842	0.00516824	PCP	PCP;the oxidoreductive pathway	Positive
TrB1351W	Arabitol	0.577944	0.577944	0.00198687	PCP	PCP	Positive
TrB1462W	Arabitol	0.583809	0.583809	0.00174159	PCP	PCP;the oxidoreductive pathway	Positive
TrB1604C	Arabitol	0.522801	0.522801	0.00613985	PCP	PCP;the oxidoreductive pathway	Positive
TrA2012W	D-arabinose	0.61935	0.61935	0.000741279	PCP	PCP;the oxidoreductive pathway	Positive
TrA2041C	D-arabinose	0.518922	0.518922	0.00660159	PCP	PCP;the oxidoreductive pathway;D-galacturonic acid	Positive
TrB0496C	D-arabinose	0.824744	0.824744	2.19755e-07	PCP	PCP;the oxidoreductive pathway	Positive
TrB1604C	D-arabinose	0.823903	0.823903	2.31672e-07	PCP	PCP;the oxidoreductive pathway	Positive
TrC1351C	D-arabinose	-0.686888	0.686888	0.000106348	PCP	PCP;the oxidoreductive pathway	Negative
TrD0701C	D-arabinose	0.932067	0.932067	4.49346e-12	PCP	PCP	Positive
TrA2012W	D-xylose	0.800496	0.800496	9.10217e-07	PCP	PCP;the oxidoreductive pathway	Positive
TrA2041C	D-xylose	0.594143	0.594143	0.00137241	PCP	PCP;the oxidoreductive pathway;D-galacturonic acid	Positive
TrB0496C	D-xylose	0.670435	0.670435	0.000178485	PCP	PCP;the oxidoreductive pathway	Positive
TrB1604C	D-xylose	0.660014	0.660014	0.000243811	PCP	PCP;the oxidoreductive pathway	Positive
TrC1351C	D-xylose	-0.744884	0.744884	1.27267e-05	PCP	PCP;the oxidoreductive pathway	Negative
TrD0701C	D-xylose	0.844995	0.844995	5.62451e-08	PCP	PCP	Positive
TrA0483W	D-xylulose	0.612926	0.612926	0.000871554	PCP	PCP	Positive
TrB0496C	D-xylulose	0.728241	0.728241	2.4701e-05	PCP	PCP;the oxidoreductive pathway	Positive
TrB1351W	D-xylulose	0.571282	0.571282	0.00230084	PCP	PCP	Positive
TrB1462W	D-xylulose	0.583797	0.583797	0.00174208	PCP	PCP;the oxidoreductive pathway	Positive
TrB1604C	D-xylulose	0.728187	0.728187	2.47521e-05	PCP	PCP;the oxidoreductive pathway	Positive
TrD0701C	D-xylulose	0.576371	0.576371	0.00205746	PCP	PCP	Positive
TrA1163C	D-ribose-5-phosphate	0.535901	0.535901	0.00477631	PPP	PPP	Positive
TrD0389C	D-ribose-5-phosphate	0.548543	0.548543	0.00371256	PPP	PPP	Positive
TrG0615W	D-ribose-5-phosphate	0.523597	0.523597	0.00604859	PPP	PPP	Positive
TrA1142C	D-ribulose-5-phosphate	0.747822	0.747822	1.1262e-05	PPP	PPP	Positive
TrD0389C	D-ribulose-5-phosphate	0.563734	0.563734	0.00270698	PPP	PPP	Positive
TrE0935C	D-ribulose-5-phosphate	-0.658355	0.658355	0.000255939	PPP	PPP	Negative
TrF0087W	D-ribulose-5-phosphate	0.567869	0.567869	0.00247752	PPP	PPP	Positive
TrA1163C	Sedoheptulose	-0.636186	0.636186	0.000476762	PPP	PPP	Negative
TrG0615W	Sedoheptulose	-0.61867	0.61867	0.00075423	PPP	PPP	Negative
TrG0799C	Sedoheptulose	-0.506861	0.506861	0.00822773	PPP	PPP	Negative
TrA1142C	sedoheptulose-7-phosphate	0.571715	0.571715	0.00227921	PPP	PPP	Positive
TrC0283C	sedoheptulose-7-phosphate	0.531055	0.531055	0.00524734	PPP	PPP	Positive
TrD0389C	sedoheptulose-7-phosphate	0.642479	0.642479	0.000401564	PPP	PPP	Positive
TrG0534W	6-deoxy-D-hexose (rhamnose)	0.657035	0.657035	0.000265967	rhamnose	L-rhamnose	Positive
TrG0535W	6-deoxy-D-hexose (rhamnose)	0.725039	0.725039	2.79104e-05	rhamnose	L-rhamnose	Positive
TrA0003W	D-mannitol	-0.535318	0.535318	0.00483101	storage compound	Leloir	Negative
TrA0231W	D-mannitol	0.840235	0.840235	7.87884e-08	storage compound	TCA	Positive
TrA0551W	D-mannitol	0.69302	0.69302	8.69418e-05	storage compound	TCA;Glyoxylate cycle	Positive
TrA0849C	D-mannitol	0.728392	0.728392	2.45585e-05	storage compound	Leloir	Positive
TrA1058C	D-mannitol	0.73205	0.73205	2.13127e-05	storage compound	Glycolysis	Positive
TrA1312C	D-mannitol	0.610995	0.610995	0.000914393	storage compound	TCA;Glyoxylate cycle	Positive
TrA1515W	D-mannitol	0.8542	0.8542	2.83616e-08	storage compound	Leloir	Positive
TrA1681C	D-mannitol	0.774831	0.774831	3.36954e-06	storage compound	Mannose	Positive
TrA1757W	D-mannitol	0.724058	0.724058	2.89651e-05	storage compound	PPP	Positive
TrA1770C	D-mannitol	0.796307	0.796307	1.14112e-06	storage compound	TCA	Positive
TrA2108W	D-mannitol	-0.54529	0.54529	0.00396489	storage compound	PPP	Negative
TrB0153C	D-mannitol	0.853649	0.853649	2.95865e-08	storage compound	Glycolysis	Positive
TrB0232C	D-mannitol	0.811739	0.811739	4.82931e-07	storage compound	TCA;Glyoxylate cycle	Positive
TrB0353C	D-mannitol	0.72561	0.72561	2.73121e-05	storage compound	Glycolysis	Positive
TrB0485C	D-mannitol	0.509183	0.509183	0.00789099	storage compound	Leloir	Positive
TrB0496C	D-mannitol	-0.690402	0.690402	9.48084e-05	storage compound	PCP;the oxidoreductive pathway	Negative
TrB0581W	D-mannitol	0.627161	0.627161	0.000605941	storage compound	TCA;Glyoxylate cycle	Positive
TrB0668W	D-mannitol	0.847401	0.847401	4.72303e-08	storage compound	TCA;Glyoxylate cycle	Positive
TrB0692C	D-mannitol	0.732787	0.732787	2.07078e-05	storage compound	TCA	Positive
TrB0694W	D-mannitol	0.689165	0.689165	9.87373e-05	storage compound	TCA;Glyoxylate cycle	Positive
TrB0776C	D-mannitol	0.747765	0.747765	1.1289e-05	storage compound	PPP	Positive
TrB0981C	D-mannitol	0.745242	0.745242	1.25397e-05	storage compound	Glycolysis	Positive
TrB1351W	D-mannitol	-0.691683	0.691683	9.08827e-05	storage compound	PCP	Negative
TrB1376W	D-mannitol	-0.664524	0.664524	0.000213335	storage compound	Glycolysis	Negative
TrB1462W	D-mannitol	-0.70507	0.70507	5.76782e-05	storage compound	PCP;the oxidoreductive pathway	Negative
TrB1604C	D-mannitol	-0.815222	0.815222	3.9348e-07	storage compound	PCP;the oxidoreductive pathway	Negative
TrB1824C	D-mannitol	0.53565	0.53565	0.0047998	storage compound	TCA	Positive
TrB1955W	D-mannitol	0.709398	0.709398	4.95302e-05	storage compound	Mannose	Positive
TrC0275C	D-mannitol	0.564138	0.564138	0.00268383	storage compound	TCA;Glyoxylate cycle	Positive
TrC0283C	D-mannitol	-0.807723	0.807723	6.0847e-07	storage compound	PPP	Negative
TrC0592C	D-mannitol	0.709146	0.709146	4.99753e-05	storage compound	PPP	Positive
TrC0647C	D-mannitol	0.727229	0.727229	2.56782e-05	storage compound	TCA	Positive
TrC1417C	D-mannitol	0.674958	0.674958	0.000155297	storage compound	TCA;Glyoxylate cycle	Positive
TrD0009C	D-mannitol	-0.564904	0.564904	0.0026403	storage compound	the oxidoreductive pathway	Negative
TrD0057C	D-mannitol	0.716147	0.716147	3.8849e-05	storage compound	Glyoxylate cycle	Positive
TrD0058W	D-mannitol	0.617332	0.617332	0.000780259	storage compound	TCA;Glyoxylate cycle	Positive
TrD0213C	D-mannitol	0.828344	0.828344	1.74726e-07	storage compound	TCA	Positive
TrD0241W	D-mannitol	-0.550488	0.550488	0.00356836	storage compound	non-phosphorylated DeLey-Doudoroff pathway	Negative
TrD0277W	D-mannitol	0.699861	0.699861	6.90403e-05	storage compound	TCA;Glyoxylate cycle	Positive
TrD0423W	D-mannitol	0.63969	0.63969	0.000433507	storage compound	Glycolysis;Mannose	Positive
TrD0701C	D-mannitol	-0.679113	0.679113	0.000136379	storage compound	PCP	Negative
TrD0726C	D-mannitol	0.791783	0.791783	1.44828e-06	storage compound	Glycolysis	Positive
TrD0955W	D-mannitol	0.834916	0.834916	1.13378e-07	storage compound	Glycolysis	Positive
TrD0990C	D-mannitol	0.775261	0.775261	3.30102e-06	storage compound	TCA	Positive
TrD1043W	D-mannitol	0.824619	0.824619	2.21499e-07	storage compound	TCA	Positive
TrD1191W	D-mannitol	0.630592	0.630592	0.000553638	storage compound	Mannose	Positive
TrE0413W	D-mannitol	0.753595	0.753595	8.81385e-06	storage compound	TCA	Positive
TrE0694C	D-mannitol	0.527465	0.527465	0.00562103	storage compound	Glycolysis;Mannose;the oxidoreductive pathway	Positive
TrE0806C	D-mannitol	0.642144	0.642144	0.000405286	storage compound	TCA;Glyoxylate cycle	Positive
TrE0935C	D-mannitol	0.572085	0.572085	0.00226088	storage compound	PPP	Positive
TrE0976C	D-mannitol	0.64223	0.64223	0.000404324	storage compound	TCA;Glyoxylate cycle	Positive
TrE0998W	D-mannitol	0.698287	0.698287	7.28417e-05	storage compound	Glycolysis	Positive
TrF0018W	D-mannitol	0.539574	0.539574	0.00444358	storage compound	Glycerol	Positive
TrF0087W	D-mannitol	-0.780173	0.780173	2.60287e-06	storage compound	PPP	Negative
TrF0495C	D-mannitol	-0.515881	0.515881	0.00698358	storage compound	non-phosphorylated DeLey-Doudoroff pathway	Negative
TrF0616W	D-mannitol	0.635258	0.635258	0.000488836	storage compound	TCA;Glyoxylate cycle	Positive
TrF0829W	D-mannitol	0.539699	0.539699	0.00443255	storage compound	TCA	Positive
TrF0890C	D-mannitol	0.815875	0.815875	3.78457e-07	storage compound	Glycolysis	Positive
TrG0593C	D-mannitol	0.762766	0.762766	5.88915e-06	storage compound	TCA	Positive
TrG0799C	D-mannitol	0.591276	0.591276	0.00146733	storage compound	PPP	Positive
TrG0959C	D-mannitol	0.782046	0.782046	2.3736e-06	storage compound	TCA	Positive
TrG1000W	D-mannitol	0.827461	0.827461	1.84927e-07	storage compound	Glycerol	Positive
TrD0992C	D-threitol	0.509581	0.509581	0.00783438	storage compound	Glycerol	Positive
TrA0483W	Ribitol	0.723522	0.723522	2.9556e-05	storage compound	PCP	Positive
TrB0496C	Ribitol	0.56155	0.56155	0.00283539	storage compound	PCP;the oxidoreductive pathway	Positive
TrB1340W	Ribitol	-0.542015	0.542015	0.00423348	storage compound	PPP	Negative
TrB1351W	Ribitol	0.586291	0.586291	0.00164593	storage compound	PCP	Positive
TrB1462W	Ribitol	0.596945	0.596945	0.00128479	storage compound	PCP;the oxidoreductive pathway	Positive
TrB1604C	Ribitol	0.561522	0.561522	0.00283706	storage compound	PCP;the oxidoreductive pathway	Positive
TrC0283C	Ribitol	0.681742	0.681742	0.000125479	storage compound	PPP	Positive
TrD0213C	Ribitol	-0.516804	0.516804	0.0068658	storage compound	TCA	Negative
TrD1043W	Ribitol	-0.546825	0.546825	0.00384411	storage compound	TCA	Negative
TrE0130W	Ribitol	-0.526382	0.526382	0.0057381	storage compound	non-phosphorylated DeLey-Doudoroff pathway	Negative
TrE0248W	Ribitol	-0.573688	0.573688	0.00218288	storage compound	Glycolysis	Negative
TrE0806C	Ribitol	-0.674107	0.674107	0.000159446	storage compound	TCA;Glyoxylate cycle	Negative
TrA0231W	Erythritol	0.628779	0.628779	0.000580751	storage compound	TCA	Positive
TrA0489W	Erythritol	-0.578691	0.578691	0.00195407	storage compound	non-phosphorylated DeLey-Doudoroff pathway;Glycerol	Negative
TrA0551W	Erythritol	0.770613	0.770613	4.11128e-06	storage compound	TCA;Glyoxylate cycle	Positive
TrA0834W	Erythritol	-0.677586	0.677586	0.00014308	storage compound	non-phosphorylated DeLey-Doudoroff pathway	Negative
TrA1058C	Erythritol	0.815997	0.815997	3.75717e-07	storage compound	Glycolysis	Positive
TrA1235W	Erythritol	-0.575755	0.575755	0.00208567	storage compound	Glyoxylate cycle	Negative
TrA1312C	Erythritol	0.828656	0.828656	1.71248e-07	storage compound	TCA;Glyoxylate cycle	Positive
TrA1426C	Erythritol	-0.642594	0.642594	0.000400291	storage compound	Leloir	Negative
TrA1515W	Erythritol	0.628208	0.628208	0.000589543	storage compound	Leloir	Positive
TrA1660W	Erythritol	0.6496	0.6496	0.000329141	storage compound	Glycerol	Positive
TrA1681C	Erythritol	0.600322	0.600322	0.00118562	storage compound	Mannose	Positive
TrA1757W	Erythritol	0.530034	0.530034	0.0053514	storage compound	PPP	Positive
TrA1770C	Erythritol	0.567013	0.567013	0.00252359	storage compound	TCA	Positive
TrA2108W	Erythritol	-0.689837	0.689837	9.65839e-05	storage compound	PPP	Negative
TrB0153C	Erythritol	0.693903	0.693903	8.44238e-05	storage compound	Glycolysis	Positive
TrB0232C	Erythritol	0.814508	0.814508	4.10495e-07	storage compound	TCA;Glyoxylate cycle	Positive
TrB0353C	Erythritol	0.71066	0.71066	4.73563e-05	storage compound	Glycolysis	Positive
TrB0668W	Erythritol	0.692733	0.692733	8.77751e-05	storage compound	TCA;Glyoxylate cycle	Positive
TrB0692C	Erythritol	0.819236	0.819236	3.09065e-07	storage compound	TCA	Positive
TrB0694W	Erythritol	0.779234	0.779234	2.72509e-06	storage compound	TCA;Glyoxylate cycle	Positive
TrB0776C	Erythritol	0.74946	0.74946	1.05121e-05	storage compound	PPP	Positive
TrB0821C	Erythritol	-0.61311	0.61311	0.00086755	storage compound	D-galacturonic acid	Negative
TrB0981C	Erythritol	0.798525	0.798525	1.01302e-06	storage compound	Glycolysis	Positive
TrB1351W	Erythritol	-0.729006	0.729006	2.39844e-05	storage compound	PCP	Negative
TrB1376W	Erythritol	-0.648653	0.648653	0.000338055	storage compound	Glycolysis	Negative
TrB1462W	Erythritol	-0.689538	0.689538	9.75371e-05	storage compound	PCP;the oxidoreductive pathway	Negative
TrB1604C	Erythritol	-0.542244	0.542244	0.00421423	storage compound	PCP;the oxidoreductive pathway	Negative
TrB1824C	Erythritol	0.723577	0.723577	2.94954e-05	storage compound	TCA	Positive
TrC0275C	Erythritol	0.745893	0.745893	1.22056e-05	storage compound	TCA;Glyoxylate cycle	Positive
TrC0592C	Erythritol	0.709758	0.709758	4.89012e-05	storage compound	PPP	Positive
TrC0647C	Erythritol	0.782585	0.782585	2.31113e-06	storage compound	TCA	Positive
TrC0785W	Erythritol	0.529316	0.529316	0.00542567	storage compound	Glycolysis;Mannose;the oxidoreductive pathway	Positive
TrC1001W	Erythritol	-0.554374	0.554374	0.00329437	storage compound	non-phosphorylated DeLey-Doudoroff pathway	Negative
TrC1417C	Erythritol	0.81164	0.81164	4.85716e-07	storage compound	TCA;Glyoxylate cycle	Positive
TrD0057C	Erythritol	0.588974	0.588974	0.00154761	storage compound	Glyoxylate cycle	Positive
TrD0213C	Erythritol	0.583912	0.583912	0.00173752	storage compound	TCA	Positive
TrD0236C	Erythritol	-0.532066	0.532066	0.0051459	storage compound	non-phosphorylated DeLey-Doudoroff pathway	Negative
TrD0241W	Erythritol	-0.729254	0.729254	2.37563e-05	storage compound	non-phosphorylated DeLey-Doudoroff pathway	Negative
TrD0277W	Erythritol	0.821383	0.821383	2.70971e-07	storage compound	TCA;Glyoxylate cycle	Positive
TrD0423W	Erythritol	0.692035	0.692035	8.98299e-05	storage compound	Glycolysis;Mannose	Positive
TrD0726C	Erythritol	0.724839	0.724839	2.81227e-05	storage compound	Glycolysis	Positive
TrD0931W	Erythritol	-0.709878	0.709878	4.86935e-05	storage compound	TCA;Glyoxylate cycle	Negative
TrD0955W	Erythritol	0.819332	0.819332	3.07273e-07	storage compound	Glycolysis	Positive
TrD0990C	Erythritol	0.501574	0.501574	0.0090395	storage compound	TCA	Positive
TrD0996W	Erythritol	-0.623361	0.623361	0.000668823	storage compound	Glycerol	Negative
TrD1043W	Erythritol	0.599061	0.599061	0.00122185	storage compound	TCA	Positive
TrD1127W	Erythritol	-0.655878	0.655878	0.000275038	storage compound	non-phosphorylated DeLey-Doudoroff pathway;Glycerol	Negative
TrE0218W	Erythritol	-0.566269	0.566269	0.00256423	storage compound	D-gluconate	Negative
TrE0413W	Erythritol	0.720272	0.720272	3.3375e-05	storage compound	TCA	Positive
TrE0935C	Erythritol	0.656429	0.656429	0.000270685	storage compound	PPP	Positive
TrE0976C	Erythritol	0.810133	0.810133	5.30036e-07	storage compound	TCA;Glyoxylate cycle	Positive
TrE0998W	Erythritol	0.809377	0.809377	5.53585e-07	storage compound	Glycolysis	Positive
TrE1088W	Erythritol	-0.514327	0.514327	0.00718588	storage compound	Glycerol	Negative
TrF0018W	Erythritol	0.659697	0.659697	0.000246084	storage compound	Glycerol	Positive
TrF0087W	Erythritol	-0.672588	0.672588	0.000167095	storage compound	PPP	Negative
TrF0495C	Erythritol	-0.765637	0.765637	5.17173e-06	storage compound	non-phosphorylated DeLey-Doudoroff pathway	Negative
TrF0829W	Erythritol	0.742817	0.742817	1.38564e-05	storage compound	TCA	Positive
TrF0890C	Erythritol	0.668955	0.668955	0.000186703	storage compound	Glycolysis	Positive
TrG0216C	Erythritol	-0.60966	0.60966	0.000945057	storage compound	TCA;Glyoxylate cycle	Negative
TrG0588C	Erythritol	-0.541883	0.541883	0.00424464	storage compound	non-phosphorylated DeLey-Doudoroff pathway;D-galacturonic acid;D-gluconate	Negative
TrG0959C	Erythritol	0.741043	0.741043	1.4896e-05	storage compound	TCA	Positive
TrG1000W	Erythritol	0.707164	0.707164	5.35989e-05	storage compound	Glycerol	Positive
TrA0231W	Trehalose	0.655205	0.655205	0.000280439	storage compound	TCA	Positive
TrA0551W	Trehalose	0.741026	0.741026	1.49063e-05	storage compound	TCA;Glyoxylate cycle	Positive
TrA0834W	Trehalose	-0.539837	0.539837	0.00442049	storage compound	non-phosphorylated DeLey-Doudoroff pathway	Negative
TrA1058C	Trehalose	0.733348	0.733348	2.02569e-05	storage compound	Glycolysis	Positive
TrA1312C	Trehalose	0.738336	0.738336	1.66174e-05	storage compound	TCA;Glyoxylate cycle	Positive
TrA1426C	Trehalose	-0.599519	0.599519	0.00120859	storage compound	Leloir	Negative
TrA1515W	Trehalose	0.555881	0.555881	0.00319307	storage compound	Leloir	Positive
TrA1757W	Trehalose	0.558267	0.558267	0.00303806	storage compound	PPP	Positive
TrA1770C	Trehalose	0.636777	0.636777	0.000469219	storage compound	TCA	Positive
TrA2108W	Trehalose	-0.621728	0.621728	0.000697545	storage compound	PPP	Negative
TrB0153C	Trehalose	0.609249	0.609249	0.000954689	storage compound	Glycolysis	Positive
TrB0232C	Trehalose	0.74158	0.74158	1.45744e-05	storage compound	TCA;Glyoxylate cycle	Positive
TrB0353C	Trehalose	0.575866	0.575866	0.00208057	storage compound	Glycolysis	Positive
TrB0581W	Trehalose	0.605207	0.605207	0.00105391	storage compound	TCA;Glyoxylate cycle	Positive
TrB0668W	Trehalose	0.700221	0.700221	6.8196e-05	storage compound	TCA;Glyoxylate cycle	Positive
TrB0692C	Trehalose	0.724047	0.724047	2.89775e-05	storage compound	TCA	Positive
TrB0694W	Trehalose	0.680548	0.680548	0.00013033	storage compound	TCA;Glyoxylate cycle	Positive
TrB0776C	Trehalose	0.670566	0.670566	0.000177772	storage compound	PPP	Positive
TrB0821C	Trehalose	-0.538451	0.538451	0.00454314	storage compound	D-galacturonic acid	Negative
TrB0981C	Trehalose	0.732237	0.732237	2.11576e-05	storage compound	Glycolysis	Positive
TrB1351W	Trehalose	-0.655493	0.655493	0.000278122	storage compound	PCP	Negative
TrB1376W	Trehalose	-0.598664	0.598664	0.00123345	storage compound	Glycolysis	Negative
TrB1462W	Trehalose	-0.601103	0.601103	0.00116366	storage compound	PCP;the oxidoreductive pathway	Negative
TrB1824C	Trehalose	0.618657	0.618657	0.000754476	storage compound	TCA	Positive
TrC0275C	Trehalose	0.712522	0.712522	4.42997e-05	storage compound	TCA;Glyoxylate cycle	Positive
TrC0592C	Trehalose	0.760111	0.760111	6.63028e-06	storage compound	PPP	Positive
TrC0647C	Trehalose	0.683563	0.683563	0.000118391	storage compound	TCA	Positive
TrC0785W	Trehalose	0.514833	0.514833	0.00711954	storage compound	Glycolysis;Mannose;the oxidoreductive pathway	Positive
TrC1001W	Trehalose	-0.506095	0.506095	0.00834135	storage compound	non-phosphorylated DeLey-Doudoroff pathway	Negative
TrC1417C	Trehalose	0.701434	0.701434	6.54166e-05	storage compound	TCA;Glyoxylate cycle	Positive
TrD0057C	Trehalose	0.539316	0.539316	0.00446628	storage compound	Glyoxylate cycle	Positive
TrD0213C	Trehalose	0.657398	0.657398	0.00026318	storage compound	TCA	Positive
TrD0241W	Trehalose	-0.645292	0.645292	0.000371443	storage compound	non-phosphorylated DeLey-Doudoroff pathway	Negative
TrD0277W	Trehalose	0.712064	0.712064	4.50357e-05	storage compound	TCA;Glyoxylate cycle	Positive
TrD0423W	Trehalose	0.648907	0.648907	0.000335641	storage compound	Glycolysis;Mannose	Positive
TrD0726C	Trehalose	0.673824	0.673824	0.00016085	storage compound	Glycolysis	Positive
TrD0931W	Trehalose	-0.688621	0.688621	0.000100509	storage compound	TCA;Glyoxylate cycle	Negative
TrD0955W	Trehalose	0.756508	0.756508	7.76896e-06	storage compound	Glycolysis	Positive
TrD0996W	Trehalose	-0.531068	0.531068	0.00524602	storage compound	Glycerol	Negative
TrD1043W	Trehalose	0.647043	0.647043	0.000353709	storage compound	TCA	Positive
TrD1127W	Trehalose	-0.559181	0.559181	0.00298045	storage compound	non-phosphorylated DeLey-Doudoroff pathway;Glycerol	Negative
TrE0218W	Trehalose	-0.50074	0.50074	0.0091735	storage compound	D-gluconate	Negative
TrE0248W	Trehalose	0.604744	0.604744	0.00106582	storage compound	Glycolysis	Positive
TrE0413W	Trehalose	0.713238	0.713238	4.31735e-05	storage compound	TCA	Positive
TrE0806C	Trehalose	0.50184	0.50184	0.00899715	storage compound	TCA;Glyoxylate cycle	Positive
TrE0976C	Trehalose	0.69192	0.69192	9.0174e-05	storage compound	TCA;Glyoxylate cycle	Positive
TrE0998W	Trehalose	0.772807	0.772807	3.70895e-06	storage compound	Glycolysis	Positive
TrF0018W	Trehalose	0.695541	0.695541	7.99172e-05	storage compound	Glycerol	Positive
TrF0087W	Trehalose	-0.559331	0.559331	0.00297106	storage compound	PPP	Negative
TrF0495C	Trehalose	-0.688775	0.688775	0.000100005	storage compound	non-phosphorylated DeLey-Doudoroff pathway	Negative
TrF0829W	Trehalose	0.638175	0.638175	0.000451767	storage compound	TCA	Positive
TrF0890C	Trehalose	0.629991	0.629991	0.000562507	storage compound	Glycolysis	Positive
TrG0068W	Trehalose	0.542093	0.542093	0.00422694	storage compound	Glycolysis	Positive
TrG0216C	Trehalose	-0.564851	0.564851	0.0026433	storage compound	TCA;Glyoxylate cycle	Negative
TrG0959C	Trehalose	0.660568	0.660568	0.000239872	storage compound	TCA	Positive
TrG1000W	Trehalose	0.662154	0.662154	0.000228902	storage compound	Glycerol	Positive
TrA0551W	Citric acid	0.509065	0.509065	0.0079078	TCA	TCA;Glyoxylate cycle	Positive
TrA1312C	Citric acid	0.513981	0.513981	0.00723162	TCA	TCA;Glyoxylate cycle	Positive
TrB0232C	Citric acid	0.54882	0.54882	0.00369173	TCA	TCA;Glyoxylate cycle	Positive
TrB0692C	Citric acid	0.532749	0.532749	0.00507835	TCA	TCA	Positive
TrB0694W	Citric acid	0.585252	0.585252	0.00168541	TCA	TCA;Glyoxylate cycle	Positive
TrC0647C	Citric acid	0.585855	0.585855	0.00166241	TCA	TCA	Positive
TrC1417C	Citric acid	0.519862	0.519862	0.00648714	TCA	TCA;Glyoxylate cycle	Positive
TrD0277W	Citric acid	0.530628	0.530628	0.00529067	TCA	TCA;Glyoxylate cycle	Positive
TrE0413W	Citric acid	0.529386	0.529386	0.00541833	TCA	TCA	Positive
TrE0976C	Citric acid	0.591711	0.591711	0.0014526	TCA	TCA;Glyoxylate cycle	Positive
TrF0829W	Citric acid	0.528002	0.528002	0.00556369	TCA	TCA	Positive
TrG0959C	Citric acid	0.614793	0.614793	0.000831799	TCA	TCA	Positive
TrA0231W	D-malic acid	0.582837	0.582837	0.00178035	TCA	TCA	Positive
TrA0551W	D-malic acid	0.698301	0.698301	7.28071e-05	TCA	TCA;Glyoxylate cycle	Positive
TrA1312C	D-malic acid	0.761148	0.761148	6.3314e-06	TCA	TCA;Glyoxylate cycle	Positive
TrA1770C	D-malic acid	0.524572	0.524572	0.00593833	TCA	TCA	Positive
TrB0232C	D-malic acid	0.75413	0.75413	8.61322e-06	TCA	TCA;Glyoxylate cycle	Positive
TrB0668W	D-malic acid	0.599043	0.599043	0.00122238	TCA	TCA;Glyoxylate cycle	Positive
TrB0692C	D-malic acid	0.744024	0.744024	1.31865e-05	TCA	TCA	Positive
TrB0694W	D-malic acid	0.750638	0.750638	1.00011e-05	TCA	TCA;Glyoxylate cycle	Positive
TrB1824C	D-malic acid	0.627017	0.627017	0.000608221	TCA	TCA	Positive
TrC0275C	D-malic acid	0.680548	0.680548	0.00013033	TCA	TCA;Glyoxylate cycle	Positive
TrC0647C	D-malic acid	0.721015	0.721015	3.24659e-05	TCA	TCA	Positive
TrC1417C	D-malic acid	0.747507	0.747507	1.14113e-05	TCA	TCA;Glyoxylate cycle	Positive
TrD0057C	D-malic acid	0.554031	0.554031	0.00331782	TCA	Glyoxylate cycle	Positive
TrD0213C	D-malic acid	0.54386	0.54386	0.00408033	TCA	TCA	Positive
TrD0277W	D-malic acid	0.742786	0.742786	1.38742e-05	TCA	TCA;Glyoxylate cycle	Positive
TrD0931W	D-malic acid	-0.614935	0.614935	0.000828837	TCA	TCA;Glyoxylate cycle	Negative
TrD1043W	D-malic acid	0.530394	0.530394	0.0053145	TCA	TCA	Positive
TrE0413W	D-malic acid	0.649864	0.649864	0.000326693	TCA	TCA	Positive
TrE0976C	D-malic acid	0.782478	0.782478	2.32342e-06	TCA	TCA;Glyoxylate cycle	Positive
TrF0829W	D-malic acid	0.685681	0.685681	0.000110589	TCA	TCA	Positive
TrG0216C	D-malic acid	-0.504013	0.504013	0.00865714	TCA	TCA;Glyoxylate cycle	Negative
TrG0959C	D-malic acid	0.709632	0.709632	4.91218e-05	TCA	TCA	Positive
TrA0551W	Fumaric acid	0.535477	0.535477	0.00481597	TCA	TCA;Glyoxylate cycle	Positive
TrA1312C	Fumaric acid	0.590437	0.590437	0.00149618	TCA	TCA;Glyoxylate cycle	Positive
TrB0232C	Fumaric acid	0.620722	0.620722	0.000715761	TCA	TCA;Glyoxylate cycle	Positive
TrB0692C	Fumaric acid	0.60191	0.60191	0.00114134	TCA	TCA	Positive
TrB0694W	Fumaric acid	0.625166	0.625166	0.000638271	TCA	TCA;Glyoxylate cycle	Positive
TrC0647C	Fumaric acid	0.617347	0.617347	0.00077995	TCA	TCA	Positive
TrC1417C	Fumaric acid	0.602015	0.602015	0.00113846	TCA	TCA;Glyoxylate cycle	Positive
TrD0057C	Fumaric acid	0.518658	0.518658	0.00663399	TCA	Glyoxylate cycle	Positive
TrD0277W	Fumaric acid	0.594357	0.594357	0.00136554	TCA	TCA;Glyoxylate cycle	Positive
TrE0413W	Fumaric acid	0.536555	0.536555	0.00471556	TCA	TCA	Positive
TrE0976C	Fumaric acid	0.641849	0.641849	0.000408595	TCA	TCA;Glyoxylate cycle	Positive
TrF0829W	Fumaric acid	0.520289	0.520289	0.00643567	TCA	TCA	Positive
TrG0959C	Fumaric acid	0.629185	0.629185	0.00057459	TCA	TCA	Positive
TrA0231W	Succinic acid	0.686873	0.686873	0.000106399	TCA	TCA	Positive
TrA0551W	Succinic acid	0.734395	0.734395	1.9439e-05	TCA	TCA;Glyoxylate cycle	Positive
TrA1312C	Succinic acid	0.731226	0.731226	2.2009e-05	TCA	TCA;Glyoxylate cycle	Positive
TrA1770C	Succinic acid	0.665083	0.665083	0.000209803	TCA	TCA	Positive
TrB0232C	Succinic acid	0.785866	0.785866	1.9613e-06	TCA	TCA;Glyoxylate cycle	Positive
TrB0581W	Succinic acid	0.62118	0.62118	0.000707425	TCA	TCA;Glyoxylate cycle	Positive
TrB0668W	Succinic acid	0.732508	0.732508	2.09353e-05	TCA	TCA;Glyoxylate cycle	Positive
TrB0692C	Succinic acid	0.80171	0.80171	8.51658e-07	TCA	TCA	Positive
TrB0694W	Succinic acid	0.756815	0.756815	7.66572e-06	TCA	TCA;Glyoxylate cycle	Positive
TrB1824C	Succinic acid	0.649876	0.649876	0.000326581	TCA	TCA	Positive
TrC0275C	Succinic acid	0.659851	0.659851	0.000244981	TCA	TCA;Glyoxylate cycle	Positive
TrC0647C	Succinic acid	0.749066	0.749066	1.06886e-05	TCA	TCA	Positive
TrC1417C	Succinic acid	0.735012	0.735012	1.8971e-05	TCA	TCA;Glyoxylate cycle	Positive
TrD0057C	Succinic acid	0.590893	0.590893	0.00148046	TCA	Glyoxylate cycle	Positive
TrD0213C	Succinic acid	0.650103	0.650103	0.000324487	TCA	TCA	Positive
TrD0277W	Succinic acid	0.768104	0.768104	4.61881e-06	TCA	TCA;Glyoxylate cycle	Positive
TrD0931W	Succinic acid	-0.714428	0.714428	4.13554e-05	TCA	TCA;Glyoxylate cycle	Negative
TrD0990C	Succinic acid	0.621782	0.621782	0.000696589	TCA	TCA	Positive
TrD1043W	Succinic acid	0.660611	0.660611	0.000239571	TCA	TCA	Positive
TrE0413W	Succinic acid	0.740712	0.740712	1.50981e-05	TCA	TCA	Positive
TrE0976C	Succinic acid	0.735653	0.735653	1.84954e-05	TCA	TCA;Glyoxylate cycle	Positive
TrF0829W	Succinic acid	0.672859	0.672859	0.000165706	TCA	TCA	Positive
TrG0216C	Succinic acid	-0.546537	0.546537	0.0038665	TCA	TCA;Glyoxylate cycle	Negative
TrG0593C	Succinic acid	0.521188	0.521188	0.00632846	TCA	TCA	Positive
TrG0959C	Succinic acid	0.731923	0.731923	2.14191e-05	TCA	TCA	Positive

## Sheet: P. chrysosporium
Supplementary Table 7. Correlation between the abundance of metabolites and sugar metabolism-related genes in P. chrysosporium (used for Fig. 5 ).
GeneID	metabolite	Pcor	Pcor_abs	Pvalue	Pathway_based_metabolites	Pathway_sugar_model	Label
Phchr2|2982212	D-galacturonic acid	0.789279	0.789279	9.92981e-07	galacturonic acid	D-galacturonic acid	Positive
Phchr2|3006869	D-galacturonic acid	0.552592	0.552592	0.00279889	galacturonic acid	D-galacturonic acid	Positive
Phchr2|3007448	D-galacturonic acid	0.750171	0.750171	6.61831e-06	galacturonic acid	D-galacturonic acid	Positive
Phchr2|3011034	D-galacturonic acid	0.742396	0.742396	9.26716e-06	galacturonic acid	non-phosphorylated DeLey-Doudoroff pathway;D-galacturonic acid;D-gluconate	Positive
Phchr2|3041004	D-galacturonic acid	0.679853	0.679853	9.59038e-05	galacturonic acid	D-galacturonic acid	Positive
Phchr2|3085082	D-galacturonic acid	0.712933	0.712933	3.00389e-05	galacturonic acid	PCP;the oxidoreductive pathway;D-galacturonic acid	Positive
Phchr2|2982212	Galactonic acid	0.681231	0.681231	9.16441e-05	galacturonic acid	D-galacturonic acid	Positive
Phchr2|3007448	Galactonic acid	0.643805	0.643805	0.000290831	galacturonic acid	D-galacturonic acid	Positive
Phchr2|3011034	Galactonic acid	0.643523	0.643523	0.000293203	galacturonic acid	non-phosphorylated DeLey-Doudoroff pathway;D-galacturonic acid;D-gluconate	Positive
Phchr2|3041004	Galactonic acid	0.580701	0.580701	0.00149396	galacturonic acid	D-galacturonic acid	Positive
Phchr2|3085082	Galactonic acid	0.602593	0.602593	0.000879987	galacturonic acid	PCP;the oxidoreductive pathway;D-galacturonic acid	Positive
Phchr2|1864397	Glyceric acid	0.546996	0.546996	0.00315124	glycerol	Glycerol	Positive
Phchr2|2955503	Glyceric acid	0.799125	0.799125	5.78296e-07	glycerol	Glycerol	Positive
Phchr2|2985780	Glyceric acid	-0.879351	0.879351	1.56318e-09	glycerol	Glycerol	Negative
Phchr2|3007920	D-gluconic acid	0.571484	0.571484	0.00184673	glycolysis	Glycolysis	Positive
Phchr2|3011034	D-gluconic acid	0.542149	0.542149	0.00348641	glycolysis;D-gluconate	non-phosphorylated DeLey-Doudoroff pathway;D-galacturonic acid;D-gluconate	Positive
Phchr2|2913593	D-fructose-6-phosphate	-0.659733	0.659733	0.000181364	glycolysis	Glycolysis	Negative
Phchr2|2981615	D-fructose-6-phosphate	-0.568679	0.568679	0.0019674	glycolysis	Glycolysis	Negative
Phchr2|3008745	D-mannose	0.621585	0.621585	0.000538552	mannose	Glycolysis;Mannose	Positive
Phchr2|123932	D-mannitol	0.70948	0.70948	3.41564e-05	storage compounds	TCA	Positive
Phchr2|2897218	D-mannitol	0.513418	0.513418	0.00616323	storage compounds	PPP	Positive
Phchr2|2902668	D-mannitol	-0.60679	0.60679	0.000791589	storage compounds	the oxidoreductive pathway	Negative
Phchr2|2968678	D-mannitol	0.617906	0.617906	0.00059375	storage compounds	PPP	Positive
Phchr2|2969021	D-mannitol	0.827754	0.827754	9.98732e-08	storage compounds	PCP;the oxidoreductive pathway	Positive
Phchr2|2986012	D-mannitol	-0.534123	0.534123	0.00410829	storage compounds	Leloir	Negative
Phchr2|2986615	D-mannitol	0.554931	0.554931	0.00266194	storage compounds	PPP	Positive
Phchr2|2988828	D-mannitol	0.711245	0.711245	3.19929e-05	storage compounds	TCA;Glyoxylate cycle	Positive
Phchr2|2988837	D-mannitol	-0.608188	0.608188	0.00076392	storage compounds	Glycolysis	Negative
Phchr2|2990273	D-mannitol	0.748625	0.748625	7.08332e-06	storage compounds	PPP	Positive
Phchr2|3003460	D-mannitol	0.586076	0.586076	0.00131644	storage compounds	the oxidoreductive pathway	Positive
Phchr2|3004959	D-mannitol	0.632086	0.632086	0.000404872	storage compounds	Glyoxylate cycle	Positive
Phchr2|3010822	D-mannitol	0.801303	0.801303	5.11069e-07	storage compounds	Glyoxylate cycle	Positive
Phchr2|3021902	D-mannitol	0.79317	0.79317	8.04739e-07	storage compounds	PCP;the oxidoreductive pathway	Positive
Phchr2|3030968	Ribitol	0.510455	0.510455	0.00651843	storage compounds	TCA	Positive
Phchr2|1281506	Trehalose	0.600005	0.600005	0.000938658	storage compounds	TCA	Positive
Phchr2|1303762	Trehalose	0.686302	0.686302	7.73782e-05	storage compounds	Glycolysis	Positive
Phchr2|1393200	Trehalose	-0.546548	0.546548	0.00318097	storage compounds	PCP;the oxidoreductive pathway	Negative
Phchr2|2897218	Trehalose	-0.518728	0.518728	0.00556751	storage compounds	PPP	Negative
Phchr2|2898751	Trehalose	-0.664044	0.664044	0.000158845	storage compounds	PPP	Negative
Phchr2|2900948	Trehalose	0.546663	0.546663	0.00317333	storage compounds	Leloir	Positive
Phchr2|2909376	Trehalose	0.622852	0.622852	0.00052061	storage compounds	the oxidoreductive pathway	Positive
Phchr2|2910636	Trehalose	-0.703278	0.703278	4.283e-05	storage compounds	TCA;Glyoxylate cycle	Negative
Phchr2|2911796	Trehalose	-0.577031	0.577031	0.00162676	storage compounds	D-gluconate	Negative
Phchr2|2931976	Trehalose	0.546265	0.546265	0.00319993	storage compounds	TCA;Glyoxylate cycle	Positive
Phchr2|2966550	Trehalose	-0.659569	0.659569	0.000182269	storage compounds	PCP	Negative
Phchr2|2973991	Trehalose	0.642717	0.642717	0.000300071	storage compounds	Mannose	Positive
Phchr2|2974172	Trehalose	0.556989	0.556989	0.00254621	storage compounds	TCA;Glyoxylate cycle	Positive
Phchr2|2975107	Trehalose	0.612236	0.612236	0.000688475	storage compounds	TCA	Positive
Phchr2|2979451	Trehalose	0.64966	0.64966	0.000245248	storage compounds	TCA	Positive
Phchr2|2981615	Trehalose	0.654481	0.654481	0.000212552	storage compounds	Glycolysis	Positive
Phchr2|2985236	Trehalose	0.515492	0.515492	0.00592445	storage compounds	PPP	Positive
Phchr2|2985780	Trehalose	0.552998	0.552998	0.00277469	storage compounds	Glycerol	Positive
Phchr2|2985889	Trehalose	0.613158	0.613158	0.000672235	storage compounds	TCA;Glyoxylate cycle	Positive
Phchr2|2987166	Trehalose	0.643161	0.643161	0.000296269	storage compounds	PPP	Positive
Phchr2|2987881	Trehalose	-0.645922	0.645922	0.000273552	storage compounds	non-phosphorylated DeLey-Doudoroff pathway	Negative
Phchr2|2987995	Trehalose	-0.576449	0.576449	0.00164871	storage compounds	the oxidoreductive pathway	Negative
Phchr2|2989759	Trehalose	-0.666115	0.666115	0.000148934	storage compounds	TCA	Negative
Phchr2|3001648	Trehalose	0.543464	0.543464	0.00339261	storage compounds	TCA;Glyoxylate cycle	Positive
Phchr2|3002295	Trehalose	0.622566	0.622566	0.000524609	storage compounds	TCA	Positive
Phchr2|3002302	Trehalose	0.584191	0.584191	0.00137651	storage compounds	TCA;Glyoxylate cycle	Positive
Phchr2|3003521	Trehalose	-0.646919	0.646919	0.000265737	storage compounds	L-rhamnose	Negative
Phchr2|3005949	Trehalose	-0.586899	0.586899	0.00129094	storage compounds	L-rhamnose	Negative
Phchr2|3006869	Trehalose	-0.503801	0.503801	0.00737933	storage compounds	D-galacturonic acid	Negative
Phchr2|3007448	Trehalose	-0.528274	0.528274	0.00461883	storage compounds	D-galacturonic acid	Negative
Phchr2|3007920	Trehalose	-0.608041	0.608041	0.00076679	storage compounds	Glycolysis	Negative
Phchr2|3008745	Trehalose	0.551522	0.551522	0.00286351	storage compounds	Glycolysis;Mannose	Positive
Phchr2|3011034	Trehalose	-0.520211	0.520211	0.00541015	storage compounds	non-phosphorylated DeLey-Doudoroff pathway;D-galacturonic acid;D-gluconate	Negative
Phchr2|3022489	Trehalose	0.600344	0.600344	0.000930776	storage compounds	PPP	Positive
Phchr2|3023701	Trehalose	-0.655042	0.655042	0.000209012	storage compounds	PCP;the oxidoreductive pathway	Negative
Phchr2|3030350	Trehalose	-0.666362	0.666362	0.000147791	storage compounds	the oxidoreductive pathway	Negative
Phchr2|3030943	Trehalose	-0.594992	0.594992	0.00106203	storage compounds	PCP;the oxidoreductive pathway	Negative
Phchr2|3031560	Trehalose	-0.704389	0.704389	4.11452e-05	storage compounds	Leloir	Negative
Phchr2|3034056	Trehalose	-0.606933	0.606933	0.000788724	storage compounds	TCA;Glyoxylate cycle	Negative
Phchr2|3041004	Trehalose	-0.528953	0.528953	0.00455693	storage compounds	D-galacturonic acid	Negative
Phchr2|3068432	Trehalose	0.613397	0.613397	0.00066807	storage compounds	Leloir	Positive
Phchr2|3085082	Trehalose	-0.590933	0.590933	0.001172	storage compounds	PCP;the oxidoreductive pathway;D-galacturonic acid	Negative
Phchr2|3099072	Trehalose	-0.612892	0.612892	0.000676891	storage compounds	non-phosphorylated DeLey-Doudoroff pathway	Negative
Phchr2|2707707	Citric acid	-0.559099	0.559099	0.00243207	TCA	TCA	Negative
Phchr2|2975107	Citric acid	0.513861	0.513861	0.0061116	TCA	TCA	Positive
Phchr2|3030968	Citric acid	0.510343	0.510343	0.00653216	TCA	TCA	Positive
Phchr2|1281506	D-malic acid	0.614355	0.614355	0.000651644	TCA	TCA	Positive
Phchr2|2707707	D-malic acid	-0.672092	0.672092	0.000123321	TCA	TCA	Negative
Phchr2|2931976	D-malic acid	0.555387	0.555387	0.00263589	TCA	TCA;Glyoxylate cycle	Positive
Phchr2|2974172	D-malic acid	0.576887	0.576887	0.00163216	TCA	TCA;Glyoxylate cycle	Positive
Phchr2|2975107	D-malic acid	0.664479	0.664479	0.000156718	TCA	TCA	Positive
Phchr2|2983778	D-malic acid	0.560323	0.560323	0.00236788	TCA	TCA;Glyoxylate cycle	Positive
Phchr2|2985889	D-malic acid	0.573682	0.573682	0.00175669	TCA	TCA;Glyoxylate cycle	Positive
Phchr2|3002295	D-malic acid	0.617276	0.617276	0.000603673	TCA	TCA	Positive
Phchr2|3002302	D-malic acid	0.571574	0.571574	0.00184296	TCA	TCA;Glyoxylate cycle	Positive
Phchr2|3030968	D-malic acid	0.600714	0.600714	0.000922267	TCA	TCA	Positive
Phchr2|1281506	Fumaric acid	0.677896	0.677896	0.000102251	TCA	TCA	Positive
Phchr2|2707707	Fumaric acid	-0.722437	0.722437	2.08886e-05	TCA	TCA	Negative
Phchr2|2900690	Fumaric acid	0.556908	0.556908	0.00255066	TCA	TCA;Glyoxylate cycle	Positive
Phchr2|2910636	Fumaric acid	-0.562748	0.562748	0.00224503	TCA	TCA;Glyoxylate cycle	Negative
Phchr2|2931976	Fumaric acid	0.632747	0.632747	0.000397538	TCA	TCA;Glyoxylate cycle	Positive
Phchr2|2966263	Fumaric acid	0.522462	0.522462	0.0051785	TCA	TCA;Glyoxylate cycle	Positive
Phchr2|2974172	Fumaric acid	0.621471	0.621471	0.000540193	TCA	TCA;Glyoxylate cycle	Positive
Phchr2|2975107	Fumaric acid	0.727629	0.727629	1.70219e-05	TCA	TCA	Positive
Phchr2|2979145	Fumaric acid	-0.602052	0.602052	0.000891983	TCA	TCA	Negative
Phchr2|2983778	Fumaric acid	0.584573	0.584573	0.00136415	TCA	TCA;Glyoxylate cycle	Positive
Phchr2|2985889	Fumaric acid	0.64549	0.64549	0.000277003	TCA	TCA;Glyoxylate cycle	Positive
Phchr2|3001648	Fumaric acid	0.56279	0.56279	0.00224298	TCA	TCA;Glyoxylate cycle	Positive
Phchr2|3002295	Fumaric acid	0.684346	0.684346	8.26283e-05	TCA	TCA	Positive
Phchr2|3002302	Fumaric acid	0.615485	0.615485	0.000632701	TCA	TCA;Glyoxylate cycle	Positive
Phchr2|3030968	Fumaric acid	0.658064	0.658064	0.000190804	TCA	TCA	Positive
